# Supplementary material for: Longitudinal analysis of memory Tfh cells and antibody response following CoronaVac vaccination
Source: JCI Insight. 2023 Aug 8;8(15):e168437. doi: 10.1172/jci.insight.168437 (PMC10445683; doi:10.1172/jci.insight.168437)
Supplement: Supporting data values [file jciinsight-8-168437-s036.xlsx]

## Sheet: Figure1
	Figure 1B						Figure 1C						Figure 1D						Figure 1E						Figure 1F
	SARS-CoV-2 nAb						SARS-CoV-2 IgG						SARS-CoV-2 IgM						SARS-CoV-2 IgA						X(Age)	Y(IgG)	Y(nAb)
	T1	T2	T3	T4	T5		T1	T2	T3	T4	T5		T1	T2	T3	T4	T5		T1	T2	T3	T4	T5		46	7.521	200.024
	0.01	0.01	104.876	0.01			0.01	0.016	9.751	0.064			0.017	0.038	0.412	0.022			0.07	0.12	4.43	0.24			46	38.272	2505.17
	0.01	0.01	78.082	14.954	200.024		0.012	0.016	7.691	0.897	7.521		0.028	0.05	17.588	1.635	1.578		0.08	0.11	3.82	0.72	0.69		43	10.684	214.263
	5.831	7.282	361.647	129.832	2505.17		0.012	0.018	26.721	6.553	38.272		0.319	0.557	20.687	2.409	3.135		0.2	0.18	0.42	0.28	0.17		45	47.497	963.681
	0.01	0.01	14.217	0.01	214.263		0.01	0.017	1.555	0.252	10.684		0.017	0.028	0.978	0.031	0.035		0.08	0.11	0.35	0.1	0.67		44	35.186	567.284
	0.01	0.01	114.113	17.653			0.011	0.011	17.377	1.285			0.015	0.028	0.817	0.03			0.1	0.15	0.33	0.12			39	10.112	110.135
	0.723	0.01	66.226	23.411	963.681		0.023	0.034	4.042	1.457	47.497		0.025	0.039	3.13	0.073	0.356		0.15	0.16	1.4	0.29	2.88		45	70.521	965.387
	0.01	0.01	41.159	10.085			0.014	0.022	4.14	1.231			0.02	0.035	5.476	0.255			0.2	0.19	0.73	0.27			32	72.337	1783.37
	0.01	0.01	6.711	3.224	567.284		0.011	0.016	2.61	1.999	35.186		0.016	0.032	5.226	0.435	0.532		0.08	0.08	1.31	0.39	1.38		50	24.435	380.244
	0.01	0.01	178.799	2.455			0.01	0.016	18.219	0.338			0.017	0.029	17.367	0.141			0.14	0.14	1.26	0.22			48	38.551	688.722
	0.01	0.01	102.476	0.682			0.012	0.019	8.006	0.207			0.019	0.031	1.141	0.035			0.16	0.16	0.43	0.13			43	21.27	462.071
	0.01	0.01	192.167				0.021	0.033	25.502				0.022	0.034	1.591				0.12	0.14	1.8				46	68.353	1522.51
	0.071	0.01	10.422	5.812	110.135		0.011	0.018	1.494	0.802	10.112		0.017	0.024	0.054	0.026	0.027		0.026	0.25	0.48	0.27	0.4		38	21.49	317.297
	0.05	0.01	77.632	8.187	965.387		0.015	0.013	14.45	0.933	70.521		0.05	0.068	3.836	0.168	0.225		0.31	0.34	0.67	0.37	0.59		44	85.739	1952.09
	0.01	0.01	122.192	30.644	1783.37		0.02	0.026	13.97	2.357	72.337		0.03	0.035	3.319	0.066	0.139		0.1	0.21	0.45	0.21	0.42		30	97.804	1584.83
	0.01	0.01	55.4	2.419			0.018	0.021	6.508	0.191			0.026	0.025	0.71	0.045			0.19	0.32	1.18	0.28			43	26.92	424.415
	0.01	0.01	87.954	3.549			0.015	0.017	11.154	0.615			0.024	0.031	4.636	0.048			0.11	0.13	2.82	0.49			46	73.327	1663.67
	0.01	0.01	136.358	132.203	380.244		0.017	0.017	6.155	9.898	24.435		0.025	0.023	19.688	0.256	0.275		0.49	0.51	0.48	0.53	1.04		49	13.758	100.692
	0.01	0.01	55.877	1.419	688.722		0.01	0.015	6.904	0.193	38.551		0.018	0.026	0.237	0.025	0.049		0.33	0.82	5.05	0.95	5.4		35	22.513	552.872
	0.01	0.01	119.843	12.972			0.013	0.014	18.874	0.983			0.034	0.06	2.199	0.081			0.09	0.11	0.65	0.18			28	10.719	228.94
	0.01	0.01	126.305	3.135			0.011	0.021	6.032	0.428			0.025	0.04	4.747	0.062			0.14	0.24	5.14	0.58			63	10.495	154.68
	0.01	0.01	105.567	0.364			0.012	0.017	9.647	0.189			0.023	0.027	1.572	0.028			0.16	0.39	1.49	0.31			38	69.047	2266.55
	0.01	0.01	91.168	2.673	462.071		0.012	0.011	8.617	0.422	21.27		0.019	0.019	2.728	0.045	0.051		0.08	0.1	3.98	0.92	2.85		57	11.307	94.794
	0.02	0.01	28.077	8.474			0.018	0.016	0.918	0.312			0.025	0.028	3.006	0.41			0.28	0.28	2.57	0.39			50	47.182	575.37
	0.01	0.01	102.178	10.844			0.012	0.012	10.2	0.722			0.037	0.264	1.82	0.275			0.1	0.11	1.83	0.3			51	10.862	247.87
	0.01	0.01	146.805	22.339			0.01	0.015	19.621	4.82			0.022	0.032	5.302	0.06			0.13	0.25	11.05	2.26			51	26.363	530.364
	0.01	1.995	24.437	21.61			0.019	0.013	4.379	1.774			0.05	0.026	0.931	0.067			0.12	0.18	1.33	0.25			27	12.83	436.44
	11.124	5.062	102.46	19.016			0.037	0.013	44.4	0.948			0.031	0.022	21.32	0.38			0.59	0.64	1.75	0.52			30	41.17	817.4
	0.01	0.01	94.113	11.693	1522.51		0.013	0.019	11.603	1.585	68.353		0.019	0.028	3.896	0.032	0.298		0.07	0.1	0.92	0.13	0.53		33	20.82	441.55
	0.01	0.01	12.641	5.877	317.297		0.011	0.018	1.112	0.671	21.49		0.176	0.184	0.961	0.085	0.349		0.13	0.15	1.58	0.37	0.48		36	13.63	360.48
	0.01	0.01	111.142	76.843			0.014	0.019	8.449	4.668			0.019	0.041	3.667	0.037			0.08	0.09	0.48	0.3			37	69.16	1187.27
	0.01	0.01	63.803	0.01	1952.09		0.01	0.012	21.454	0.236	85.739		0.019	0.027	0.38	0.035	0.253		0.14	0.13	2.36	0.27	6.43		33	49.29	702.69
	0.01	0.01	243.227	21.173	1584.83		0.01	0.014	34.332	2.184	97.804		0.021	0.028	1.719	0.033	0.053		0.08	0.016	0.68	0.24	0.7		36	38.4	645.94
	0.01	0.01	246.97	14.499	424.415		0.011	0.019	47.269	3.337	26.92		0.03	0.051	1.949	0.039	0.31		0.14	0.27	1.89	0.26	0.29		32	39.16	663.89
	0.01	0.01	129.562	28.413			0.011	0.016	20.952	1.25			0.016	0.026	3.22	0.063			0.17	0.17	1.19	1.01			31	99.04	2444.26
	0.01	0.01	192.189	15.039			0.019	0.017	12.504	0.841			0.038	0.041	5.467	0.134			0.05	0.06	0.37	0.06			31	14.84	315.1
	0.01	0.01	129.562	4.611	1663.67		0.608	0.684	20.952	3.757	73.327		0.021	0.027	3.22	0.037	0.083		0.15	0.15	1.19	0.28	0.21		23	32.12	539.51
	0.01	0.01	33.832	0.01	100.692		0.014	0.018	3.703	0.244	13.758		0.023	0.028	1.091	0.052	0.094		0.07	0.1	0.23	0.06	0.23		24	113.33	2577.09
	0.01	0.01	157.942	75.571			0.017	0.022	11.249	2.069			0.024	0.031	9.069	0.037			0.09	0.59	5.58	1.83			30	36.62	1649.35
	0.01	0.01	10.389	4.73	552.872		0.01	0.017	1.383	0.187	22.513		0.044	0.048	0.148	0.045	0.044		0.06	0.07	1.86	0.13	0.56		34	56.47	799.17
	0.01	0.01	15.543	17.368			0.013	0.023	0.887	0.934			0.022	0.036	0.383	0.091			0.13	0.21	3.1	0.53			28	43.3	677.64
	0.01	0.01	17.847	4.238	228.94		0.015	0.019	1.229	0.45	10.719		0.133	0.065	1.216	0.15	0.257		0.23	0.21	0.94	0.27	0.42		52	29.51	570.03
	0.01	7.062	77.938	0.01			0.015	0.012	5.427	0.323			0.025	0.019	1.353	0.049			0.11	0.1	1.11	0.36			52	52.69	874.86
	0.01	0.01	142.699		154.68		0.3	0.019	12.892		10.495		0.54	0.05	0.675		0.069		0.15	0.12	0.2		0.27	Method	Pearson correlation statistic test
	3.79	20.715	236.281	62.413			0.019	2.846	30.082	5.354			0.029	0.663	0.719	0.056			0.13	1.51	1.15	0.39		P(one-tailed)		0.0368	0.0432
	0.01	2.181	178.302				0.205	0.643	11.552				0.026	0.027	0.089				0.1	0.17	0.61			R		-0.2757	-0.2646
	0.01	1.854	186.408	24.609			0.015	0.013	12.622	1.009			0.028	0.039	0.106	0.033			0.26	0.22	0.78	0.29
	0.01	0.01	145.467	1.692			0.01	0.013	17.638	0.757			0.02	0.024	0.047	0.033			0.51	0.56	0.96	0.45
	0.01	0.01	63.971	24.247	2266.55		0.011	0.012	7.099	2.492	69.047		0.027	0.034	0.718	0.538	0.644		0.09	0.08	0.15	0.12	0.31
	0.049	0.01	284.646	21.353			0.012	0.014	32.022	3.26			0.019	0.022	0.081	0.043			0.19	0.2	0.96	0.27
	0.01	0.01	393.281	16.426			0.021	0.019	22.873	1.224			0.04	0.036	2.324	0.047			0.1	0.11	0.83	0.43
	0.01	0.01	4.853	3.853	94.794		0.014	0.018	0.258	0.34	11.307		0.023	0.031	0.254	0.137	0.412		0.2	0.19	3.73	1.42	5.31
	0.01	0.01	282.438	21.512			0.012	0.013	18.284	2.854			0.018	0.023	0.408	0.035			0.06	0.06	0.18	0.05
	0.01	0.01	603.457	26.78			0.019	0.049	38.416	3.231			0.028	0.033	0.095	0.058			0.27	0.3	1.05	0.46
	0.01	0.01	58.64	1.06			0.102	0.121	7.073	0.852			0.028	0.024	0.447	0.054			0.15	0.13	1.92	0.34
	0.01	0.01	427.366	1.019			0.02	0.012	33.13	0.69			0.027	0.021	0.099	0.056			0.3	0.31	0.62	0.42
	0.01	0.01	370.855				0.018	0.014	30.205				0.023	0.022	0.271				0.06	0.06	0.71
	0.01	0.01	348.502	22.309	575.37		0.016	0.12	27.613	1.994	47.182		0.021	0.2	5.485	0.033	0.157		0.08	0.09	1.28	0.17	0.43
	0.01	0.01	101.527	0.01			0.017	0.02	7.986	0.423			0.025	0.026	0.787	0.045			0.1	0.15	14.85	4.82
	3.964	10.011	114.671	14.91			0.161	0.853	20.006	1.304			0.036	0.042	0.081	0.069			0.51	0.57	0.7	0.62
	0.01	0.01	0.01	0.01			0.054	0.052	0.209	0.322			0.192	0.019	0.029	0.044			0.33	0.31	0.38	0.37
	0.01	0.01	553.457	132.109			0.014	0.012	34.495	6.656			0.028	0.017	0.078	0.04			0.39	0.52	0.77	0.54
	0.01	0.01	15.212	0.01	247.87		0.015	0.015	3.063	0.061	10.862		0.029	0.026	0.155	0.044	0.119		0.06	0.05	0.17	0.06	0.09
	0.01	0.01	7.112	0.01	530.364		0.015	0.015	1.758	0.143	26.363		0.037	0.036	0.709	0.041	0.303		0.11	0.12	0.56	0.17	0.52
	1.271	1.08	8.688	2.235	436.436		0.018	0.013	9.182	0.142	12.833		0.03	0.017	0.328	0.023	0.027		0.16	0.17	0.16	0.11	0.12
	0.328	1.433	143.648	6.741	817.401		0.021	0.015	16.245	0.83	41.173		0.035	0.027	3.311	0.037	0.309		0.11	0.132	1.45	0.49	6.59
	1.759	17.002	135.214	23.296	441.553		0.033	0.114	16.878	1.534	20.817		0.036	0.106	0.413	0.036	0.035		0.2	1.26	0.84	0.31	0.62
	1.803	89.526	183.385	10.633	360.48		0.027	0.029	7.075	0.72	13.633		0.035	0.07	11.908	0.257	0.271		0.12	0.18	0.5	0.17	0.31
	2.919	0.225	221.502	73.005	1187.27		0.02	0.016	14.143	2.202	69.16		0.03	0.025	1.983	0.461	0.541		0.23	0.2	14.33	5.91	5.04
	4.056	3.606	158.494	16.471			0.028	0.021	15.35	0.541			0.037	0.029	2.259	0.034			0.07	0.08	0.44	0.22
	4.417	3.036	169.585	12.518	702.694		0.05	0.027	56.394	0.341	49.286		0.034	0.073	11.511	0.154	0.112		0.39	0.41	0.79	0.01	0.98
	3.164	24.599	192.855	17.042	645.943		0.019	0.01	21.044	0.815	38.399		0.03	0.019	9.09	0.06	0.134		0.18	0.2	2.74	0.19	0.54
	3.859	2.815	347.227	115.648	663.894		0.027	0.015	47.412	5.9	39.164		0.033	0.03	4.963	0.1	0.172		0.12	0.11	0.47	0.23	0.21
	17.548	1.783	390.942	11.096	2444.26		0.026	0.021	47.393	0.658	99.043		0.033	0.02	2.93	0.029	0.424		0.35	0.23	0.84	0.53	1.51
	1.589	10.417	41.682	11.368			0.02	0.012	4.762	0.27			0.03	0.021	0.815	0.095			0.14	0.17	0.68	0.45
	0.897	7.083	253.504	6.603			0.018	0.011	18.68	0.19			0.039	0.02	9.004	0.06			0.09	0.08	1.81	0.51
	3.817	19.61	61.46	17.339			0.026	0.029	8.004	0.407			0.041	0.028	0.667	0.054			0.14	0.13	0.21	0.13
	3.499	0.01	168.431	41	315.096		0.022	0.023	16.178	0.78	14.842		0.036	0.025	1.47	0.095	0.082		0.24	0.028	0.77	0.16	0.48
	1.177	2.418	916.081	25.216	539.514		0.021	0.02	49.582	1.542	32.121		0.027	0.026	2.137	0.02	0.13		0.1	0.17	0.45	0.11	0.67
	0.318	1.718	42.511	14.255			0.021	0.017	2.603	0.16			0.033	0.02	1.195	0.08			0.08	0.08	0.08	0.13
	0.964	3.153	353.105	14.994	2577.09		0.023	0.021	47.393	1.587	113.331		0.031	0.02	2.93	0.027	0.439		0.18	0.23	0.84	0.66	0.4
	1.313	0.746	245.189	12.039	1649.35		0.023	0.017	33.573	0.325	36.623		0.035	0.025	3.325	0.032	0.034		0.15	0.17	0.55	0.09	0.07
	7.552	3.536	65.375	113.829			0.02	0.026	11.334	0.327			0.035	0.027	0.912	0.029			0.83	0.8	0.57	0.85
	2.444	0.745	144.26	7.73	799.166		0.016	0.014	11.831	0.174	56.465		0.035	0.027	4.732	0.108	0.277		0.15	0.13	1.13	0.17	1.45
	11.522	0.084	136.158	35.197			0.025	0.022	14.282	3.715			0.032	0.02	1.926	0.027			0.16	0.22	0.52	0.27
	0.505	0.559	202.007	3.259	677.644		0.019	0.017	10.55	0.11	43.301		0.045	0.04	9.86	0.1	0.449		0.15	0.28	0.36	0.08	0.14
	34.797	26.214	311.384	215.699	570.028		0.02	0.022	32.426	0.699	29.505		1.366	0.12	4.457	0.756	0.706		0.27	0.24	0.48	0.27	0.26
	2.273	0.82	12.433	0.917			0.019	0.01	0.77	0.32			0.039	0.02	0.101	0.032			0.2	0.2	0.673	0.26
	9.086	1.963	277.418	24.822	874.863		0.027	0.027	15.85	0.957	52.687		0.033	0.018	3.86	0.38	1.128		0.3	0.31	4.04	1.45	2.74
Mean	1.675	3.156	156.4	23.52	854.9	Mean	0.03237	0.07746	15.85	1.439	40.34	Mean	0.05708	0.0527	3.39	0.1492	0.3516	Mean	0.1762	0.2394	1.709	0.5098	1.288
SEM	0.4864	1.13	15.81	4.077	107.6	SEM	0.007807	0.03436	1.434	0.1938	4.187	SEM	0.01652	0.00989	0.5006	0.03578	0.08056	SEM	0.01396	0.02506	0.2685	0.09314	0.2725
Method	Wilcoxon matched-pairs signed rank test					Method	Wilcoxon matched-pairs signed rank test					Method	Wilcoxon matched-pairs signed rank test					Method	Wilcoxon matched-pairs signed rank test

## Sheet: Figure2
	Figure 2A					Figure 2B					Figure 2C					Figure 2D
NO	Dilution fold	WT (%)	B.1.1.529 (%)	BA.2 (%)	NO	Dilution fold	WT (%)	B.1.1.529 (%)	BA.2 (%)	NO	Dilution fold	WT (%)	B.1.1.529 (%)	BA.2 (%)	NO	Dilution fold	WT (%)	B.1.1.529 (%)	BA.2 (%)
S31	30	-13	-20	23	S31	30	44	-7	44	S31	30	20	72	63	S31	30	100	78	97
	90	-1	5	9		90	34	8	27		90	2	33	17		90	93	37	51
	270	8	4	15		270	19	13	17		270	17	22	34		270	63	14	8
	810	15	14	26		810	12	7	20		810	4	9	26		810	22	0	-13
	2430	-1	16	26		2430	5	29	13		2430	-1	28	11		2430	6	8	-13
	7290	4	-2	4		7290	-1	1	-23		7290	-12	2	5		7290	-16	-3	-22
S14	30	-25	-1	12	S14	30	53	0	43	S14	30	8	-5	47	S14	30	100	100	93
	90	6	25	34		90	34	34	35		90	-22	-1	36		90	90	54	66
	270	16	15	20		270	25	15	24		270	-25	4	19		270	62	28	26
	810	19	31	22		810	14	26	39		810	-14	19	43		810	31	9	24
	2430	22	22	32		2430	15	11	27		2430	-12	-6	17		2430	16	5	13
	7290	1	8	21		7290	-1	-5	13		7290	-29	-10	9		7290	-3	-14	11
S32	30	16	33	37	S32	30	96	49	59	S32	30	61	58	56	S32	30	100	80	90
	90	6	-3	7		90	70	3	38		90	11	-6	25		90	94	-3	33
	270	-10	-11	24		270	7	2	5		270	12	14	21		270	70	-7	18
	810	-7	11	13		810	-2	-4	25		810	4	14	15		810	36	-10	21
	2430	-28	-13	24		2430	-3	-18	-8		2430	-5	20	28		2430	10	-13	12
	7290	-38	-25	-1		7290	-23	-17	-17		7290	19	-30	-9		7290	-3	-4	-9
S33	30	41	40	49	S33	30	87	36	52	S33	30	58	29	32	S33	30	100	73	78
	90	-10	-18	22		90	55	-9	35		90	6	-3	5		90	69	-19	19
	270	11	-32	28		270	17	-12	26		270	13	21	10		270	18	-13	16
	810	-13	10	16		810	8	-19	11		810	6	22	23		810	-6	0	17
	2430	-27	-23	12		2430	-18	-34	21		2430	11	-6	26		2430	-18	-23	19
	7290	-11	-5	-5		7290	-6	-11	0		7290	14	-28	-13		7290	4	-38	6
S6	30	10	35	44	S6	30	78	17	56	S6	30	55	6	52	S6	30	99	45	50
	90	-11	7	19		90	11	11	14		90	7	-15	2		90	73	-32	10
	270	-23	-10	6		270	-18	5	17		270	5	7	21		270	28	-17	15
	810	-21	-11	14		810	2	-6	-4		810	21	-7	18		810	-24	-15	8
	2430	-34	3	22		2430	-24	-10	6		2430	-10	-1	21		2430	-13	-11	4
	7290	-20	-4	4		7290	-21	-23	-27		7290	8	-18	3		7290	-14	-32	-25
S22	30	-18	-22	37	S22	30	60	11	31	S22	30	26	24	42	S22	30	97	24	31
	90	-34	-33	17		90	7	-14	15		90	23	25	21		90	58	-18	9
	270	-5	-10	8		270	-1	-14	14		270	20	24	24		270	15	-22	26
	810	-27	0	12		810	-1	-36	15		810	-3	18	24		810	-11	-6	22
	2430	-38	-13	7		2430	-26	-22	8		2430	12	7	6		2430	-14	-21	0
	7290	-15	-3	-17		7290	-13	-40	-6		7290	20	11	-11		7290	-31	-18	5

## Sheet: Figure3
	Figure 3A								Figure 3B
NO	Dilution fold	WT(%)	B.1.1.529(%)	BA.2(%)	BA.4/BA.5(%)	BA.2.75.2(%)			WT	B.1.1.529	BA.2	BA.4/BA.5	BA.2.75.2
S31	30	100	78	97	93	52			382	63	91	93	34
	90	93	37	51	51	37			410	108	139	43	15
	270	63	14	8	20	22			513	44	65	41	74
	810	22	0	-13	18	31			135	39	50	15	99
	2430	6	8	-13	16	23			158	15	15	15	39
	7290	-16	-3	-22	14	4			110	15	15	55	44
S14	30	100	100	93	67	47			268	62	85	34	32
	90	90	54	66	16	38			70	15	15	15	15
	270	62	28	26	29	2			311	59	67	15	53
	810	31	9	24	22	25			390	85	129	35	56
	2430	16	5	13	21	8		Mean	274.7	50.5	67.1	36.1	46.1
	7290	-3	-14	11	11	4		SEM	47.54	9.895	14.27	7.784	8.204
S32	30	100	80	90	69	90		Method	Wilcoxon matched-pairs signed rank test
	90	94	-3	33	12	41
	270	70	-7	18	20	26
	810	36	-10	21	29	31
	2430	10	-13	12	26	28
	7290	-3	-4	-9	5	7
S33	30	100	73	78	39	59
	90	69	-19	19	23	52
	270	18	-13	16	24	27
	810	-6	0	17	34	29
	2430	-18	-23	19	28	30
	7290	4	-36	6	15	13
S6	30	99	45	50	33	54
	90	73	-32	10	9	38
	270	28	-17	15	31	19
	810	-24	-15	8	20	32
	2430	-13	-11	4	15	12
	7290	-14	-32	-25	24	8
S22	30	97	24	31	64	55
	90	58	-18	9	39	39
	270	15	-22	26	31	31
	810	-11	-6	22	34	35
	2430	-14	-21	0	12	13
	7290	-31	-18	5	14	12
S3	30	100	78	93	62	51
	90	90	36	48	-36	24
	270	50	21	9	-10	23
	810	36	12	10	-21	20
	2430	25	16	12	-30	16
	7290	1	-7	30	-37	3
S39	30	92	18	34	27	21
	90	38	9	17	-6	2
	270	24	17	26	2	0
	810	-4	17	40	13	-1
	2430	18	17	23	16	16
	7290	-13	-24	22	-9	-3
S48	30	99	72	84	27	69
	90	90	36	37	1	32
	270	54	31	32	5	16
	810	25	17	23	9	20
	2430	25	9	36	11	24
	7290	5	17	20	-16	10
S36	30	100	92	88	58	57
	90	94	48	59	-5	44
	270	58	18	31	-1	22
	810	34	15	27	5	19
	2430	28	9	28	-28	10
	7290	17	9	22	-7	1

## Sheet: Figure4
	Figure 4B																		Figure 4D						Figure 4F																		Figure 4I
	EM						CM						Naïve						T1	T2	T3	T4	T5		cTFH1 in CD4+ T cells%						cTFH2 in CD4+ T cells%						cTFH17 in CD4+ T cells%						cTFH-EM%						cTFH-CM%
	T1	T2	T3	T4	T5		T1	T2	T3	T4	T5		T1	T2	T3	T4	T5		9.68	12.2	7.17		14.2		T1	T2	T3	T4	T5		T1	T2	T3	T4	T5		T1	T2	T3	T4	T5		T1	T2	T3	T4	T5		T1
	13.6	24.1	21.7	21.1			48.2	34.7	34.5	30.6			35.4	37.7	38.2	41.8			12.5	6.32	7.63				3.15	4.56	1.77		4.44		5.99	5.08	2.98		2.94		1.22	1.92	1.97		4.72		13.6	13.3	17.5	8.69			78
	32.1	33.1	29.8		34		29.6	30.4	27.3		35.9		35.8	32.8	40.8		28.7		3.88	2.62	4.92		4.02		2.28	0.97	1.14				8.1	2.75	3.22				1.92	2.18	2.51				20.3	26.5	21.8		28.4		62.1
	35.2	31.4	34.5				27.3	25.3	30.4				35.2	41.6	33.6				4.9	2.3	3.25				0.67	0.11	0.75		0.75		2.44	1.7	1.66		1.42		0.67	0.66	2.15		1.06		17.9	13.6	18.7				63.5
	22.8	26.8	21.7		22.4		17.3	18.6	20.8		14.2		55.7	50.3	54.9		61.2		4.88	6.4	2.06	7.87	10.6		1.48	0.75	0.86				2.32	1.02	1.44				0.87	0.95	1.13				17.3	10.2	16.7		20		62.5
	23.5	21.9	25				17.3	20.2	21.7				55.2	56.2	51.1				19.7	11.1	13.8	17.6			0.34	0.2	0.032	1.74	1.9		3.76	4.42	1.18	5.8	2.97		0.73	1.44	0.82	0.27	4.42		27.9	28.9	27				53.9
	25.9	28.1	29.6	23.3	28.5		28.2	37.1	23.8	43.3	24.8		43.4	33.3	43.5	32.4	44.9		12.8	9.62	8.24	9.38	13.3		3.13	1.36	2.71	4.67			12.6	4.35	6.87	9.21			3.51	4.82	3.1	3.12			14.1	16.2	14.1	16.4	24.3		63.8
	35.9	34.2	37.5	32			35.8	26.4	25.8	44.1			26.3	36.5	34	23.4			5.39	7.79	8.63	9.8			2.91	1.12	3.46	3.31	4.57		6.14	3.59	3.6	5.68	3.11		3.12	3.9	0.61	0.46	3.46		14.4	21.3	12.9	19.4			69.1
	41.9	33.9	46.4	38.5	52.3		36.3	32.6	18.4	34.4	23.2		20.3	32.1	30.8	25.6	22.5		4.45	7.9	1.39				0.2	1.18	1.43	2.27			4.73	4.05	4.9	5.76			0.58	3.13	1.91	1.48			20	17.5	34.9	25.7	38.4		63.1
	34	28.7	27.6	26.1			26.9	31.6	23.8	34.6			35.2	38.6	44.1	37.9			11.1	12.2	14.1																						18.9	14.8	21.3	22.5			56.3
	26.3	25.6	26.1				25.6	24	13.6				44.8	47.2	53.6				3.8	10.8	14.7	10.6			3.01	2.31	4.1				6.66	3.47	3.07				1.27	4.4	4.83				14.2	23	16.7				62.6
	21.4	23.9	26.8				22.2	32.1	23.5				53	41.4	45.2				19.2	16.6	23.4		19.3		0.83	3.16	6.78	4.32	3.31		2.7	6.38	4.51	3.85	0.9		0.35	0.46	2.42	1.76	0.97		16.3	18.9	24.2				62.3
	39.6	34.6	48.3	38.2	73.6		26.5	20.8	22.2	30.4	17.5		30.9	38.5	26.2	29.6	2.77		6.08	7.02	7.58		9.26		3.94	1.97	5.19		4.87		4.18	9.28	3.6		4.81		7.89	3.44	9.36		6.65		13.7	29.9	42.9	26.4	39.2		72.3
	29.4	32.3	38.8		40.9		38.4	34.2	34.5		32.9		31.2	31.6	25.4		25		11.2	11.7	15.8				1.32	0.98	1.44		1.19		2.41	2.86	1.76		1.59		1.9	2.54	3.17		2.45		18.7	17.8	21.4		26.9		69
	24.3	26.9	29.2		26.1		16.7	17.6	16		17		55.7	49.9	51.1		54.8		11.5	8.88	15.9	14			2.57	1.87	2.78				7.4	7.89	3.93				1.07	0.58	6.31				20.6	28.3	23.9		25.8		65.6
	29	31.5	32.4				24.3	29.8	26.4				43.1	35.5	37.3				8.48	9.39	11.6	8.89			1.82	0.62	2.68	2.77			7.97	6.95	4.34	7.46			1.43	0.66	6.85	3.12			23.3	21	26.7				62
	17.9	18.8	19.6	14.5			31.8	21	27.6	31.7			49.3	55.4	51.2	52.7			9.5	10.4	7.73	10.9	6.36		1.78	1.88	2.79	2.46			2.11	4.8	2.05	2.4			3.88	1.11	4.85	3.14			9.38	9.18	16.2	13.3			77
	33	37.5	39.7	41.2			26.5	28.3	30.7	36			37.2	30.9	27.7	21			8.75	9.09	14.8	13.3			2.33	1.92	1.37	3.98	1.55		4.1	2.17	1.72	4.69	1.68		2.71	4.97	3.4	1.86	1.62		17.3	18.2	22.8	19.9			64.7
	20.7	22.6	24.1	19	22.9		31.6	34.7	24.2	43.7	24.5		45.7	40.7	47.7	36.3	49.9		11.4	6.09	13.3	13.1			1.38	0.28	3.26	4.37			3.99	5.6	2.5	5.05			2.87	1.88	5.03	2.81			22.7	22.6	24.1	10.6	24		62
	41.5	41.8	42.9	38.5			29.5	22.5	24.3	28			27.2	29.3	29.7	31.8			1.77	20.8	20.8	8.31			1.63	0.52	1.9	3.25			7.14	2.14	2.65	7.53			2.32	2.78	7.01	1.99			11.5	13.7	25.5	22.3			72.5
	35	30.3	36.1	34.4			36.2	32.9	34	42.4			24.7	32.9	26.3	20.8			4.67	5.54	12.8	13.5	7.59		0.12	4.07	4.13	2.28			1.54	5	3.62	4.6			0.091	9.49	9.7	1.16			12.3	7	16.2	14			68
	33.8	28.7	41	33.1			43.9	50.2	36.4	34.6			19.5	18.9	18.7	26.7			7.74	14	15.1	8.79			0.59	0.39	2.58	3.25	1.51		1.45	3.59	2.39	9.7	1.96		2.27	1.31	5.84	0.57	2.84		9.19	17.2	22.9	24.5			81.6
	23.4	26.8	26.3	23	32.6		31.2	22.1	27.5	48.7	24.7		41.1	41.5	41.5	22	36.2		4.1	5.15	6.74	8.65			0.99	3.76	3.13				3.25	7.5	5.81				3.02	1.93	5.13				14.2	19.1	26.5	16.2	24.4		75.2
	21.5	36.4	29.3	26.6			24.2	18.5	24.9	33.4			50.3	37.7	43.1	37.8			3.03	2.78	4.33				0.28	0.19	0.69				1.77	3.56	2.15				1.88	1.07	3.14				15.6	32.8	28.9	23.1			67.7
	13.5	14.5	19	16.2			22.7	18.4	24.7	35			62.7	62.6	55	48.3			5.85	16.2	15.4	9.27			0.34	0.23	0.7				1.39	1.94	2.73				1.19	0.62	1.06				10.7	12.8	19	14.9			78.4
	14	12	15.8				13.4	11	11.9				58.9	66	65.2				6.11	8.11	8.5				0.46	4.7	4.83				3.25	6.86	5.98				2.02	3.78	3.54				22.1	10.2	20.1				64.9
	42.5	44.1	48.9	46.1			34.1	30	28.3	36.7			22.3	22.7	21.1	16.1			9.73	2.21	16.5	9.01			1.11	1.53	2.29				2.55	2.32	3.11				2.06	3.37	2.52				11.4	22.2	26.5	19.7			81.5
	16	21.1	26				15.2	17.6	16.7				66	58.9	54.4				1.85	1.78	11	7.15	7.81		0.91	0.26	3.52				4.53	1.64	5.73				3.95	0.94	6.25				21.5	24.9	34				65.3
	18.8	22.1	28.9	27.1			33.5	20.2	28.8	30.8			47	55.2	41.1	41			2.91	9.27	10.3	2.24			0.18	0.09	3.12	2.26	2.21		1.52	1.52	2.17	3.17	1.84		0.39	0.35	4.29	1.48	2.87		10.7	9.02	24.1	17.8			76.6
	19.7	18.3	26.3	26	29.6		25.8	13	22.7	26.2	21		53.4	64.2	48.7	46.1	46.9		18.3	10.8	21.3	12.2	16.6		0.14	2.45	2.03				2.19	4.24	3.08				0.52	1.21	3.73				9.15	9.88	28.1	24.4	27.9		80.6
	28.1	29	32.4	32.1			27.9	19.3	21.7	24.7			40.4	44.8	41.2	38.2			15	15.2	21.5	14.4	15.9		4.29	0.71	4.24	2.99	4.05		6.34	7.59	4.9	6.41	5.96		6.04	1.77	9.02	2.43	4.59		7.12	22.2	27.6	8.67			84.3
	33.7	34.4	37	35.4	39.4		36.3	28.3	34.6	40	29		26.4	29.3	26.1	21.4	27.4		11.1	13.4	12.9	11.8	11.2		3.44	2.32	5.12	3.75	3.89		7.24	9.43	6.08	6.34	6.06		3.74	2.35	8.15	3.69	4.42		16.1	17	25.7	18.6	23.2		69.3
	28.8	30.3	36.2	34.6	35.8		31.2	22.6	33.2	33.7	26.9		38.1	40.9	29.3	30.5	35.1		8.54	11.6	11.3	8.69			2.38	3.08	3.11	2.95	2.7		3.31	3.09	3.16	6.67	3.3		4.42	5.54	5.24	1.87	4.09		14.5	17.3	28.2	22	30.2		70.9
	29.8	26.8	33.6	34	35.7		22.7	25.5	24.3	29.6	20.3		43.9	45	39.1	33.1	40.6		14.9	15.1	15.8	7.14			1.8	1.88	2.1	1.83			5.36	1.88	2.4	5.76			1.22	5.36	5.2	0.94			24.7	27.4	30.7	22.4	32.5		59.1
	25.2	21.8	22.8	25.4			25.1	20.9	24.6	28.1			46.3	53.4	49.4	45.5			11	11.6	13.6	9.02	11.2		4.42	4.38	4.78				4.09	4.04	4.48				4.64	3.88	4.7				17	23.7	28.8	15.2			69.8
	35.3	31.4	35.1	58.5			35	25.9	31.9	30.9			28.1	39.9	31.7	9.52			7.59	9.19	11.2	2.32	6.93		2.72	3.31	3.28		2.83		2.97	5.49	2.94		3.3		3.74	0.76	4.87		3.07		23.7	24.6	29.8	24			63.9
	26.6	25.8	29.2	28	32.2		38.2	25.3	38.1	45.3	32.8		33.2	45.3	31.5	25.7	33.2		13.6	15.2	9.48	6			2.14	2.63	3.25	0.52	1.89		2.31	2.17	3	1.01	2.05		2.33	2.93	3.37	0.73	1.84		22.3	21.8	26.5	18.9	22.3		66
	21.7	29	31.6	25.6	29.6		22.1	18.3	21.5	15.4	17.3		54.3	50.1	44.1	56.8	50.9		4.94	5.62	5.75	4.67	4.61		3.55	3.72	2.48				3.44	3.26	2.58				4.89	5.07	3.27				28.7	31.5	33.8	41.8	39.9		56.9
	21.9	23.1	32.1	23.5			28.3	26.7	21.8	34.9			48	48.2	43.7	40.5			16.4	16.6	16.5	12.6			1	1.11	1.34	1.25	1.07		1.31	1.44	1.6	1.82	1.7		2.1	2.46	2.09	1.38	1.07		18.3	22.2	31.4	9.49			71.2
	7.25	7.61	10.9	9.99	8.42		16.2	15.2	19	18.4	13.8		75.4	75.7	68.9	70.4	76		15.2	15.4	16.5	13	13.3		3.5	3.13	3.63	2.16			3.53	4.75	4.24	2.82			7.22	6.43	7.08	6.26			26.3	22.8	28.2	25.5	26.6		57.5
	35.1	37.7	41.9	27.8			31	28.1	24.6	36.8			32.3	29.4	30.6	33.6			10.7	12.5	12.6	8.54			3.26	2.98	3.57	3.31	3.18		3.71	3.8	3.2	4.15	4.18		6.38	6.41	6.6	4.38	4.46		21.5	27.1	28.1	19.5			63.4
	30.9	32.5	33.9	22.5	32.7		36.9	26.3	27.3	29.6	26.5		28.6	36.3	35.3	43.6	36		13.5	9.19	16.8		13.6		2.28	2.4	3.63	2.32			7.35	1.71	3.25	4.39			0.93	5.6	3.85	1.57			22.6	19.8	23.8	16.8	26.2		61.4
	26.2	27.2	36.4	27.4			31.2	28.6	25.5	29.7			39.7	41.9	35.1	40.4			5.76	7.87	5.49	5.49			2.39	1.18	3.75		3.22		3.57	2.37	3.24		3.51		6.05	3.75	6.56		4.87		21.3	26.4	31.8	19.8			66.9
	41.4	54.7	46.1		43.6		39.1	25.3	35		31.6		17.9	17.2	17.3		22.1		5.29	6.14	10.7				0.65	1.3	1.77	0.99			2.28	1.32	1.48	2.46			2.44	3.89	1.11	1.75			18.4	20.5	29.6		23.6		70.2
	19.9	27.6	31.6	22			39.5	33.5	23.6	35.5			38.1	36.1	39	37.3			7.9	3.13	8.78	5.2			0.55	1.27	2.35				1.58	2.51	3.35				2.84	2.31	3.91				9.76	15.1	32	11.2			83.6
	23.6	26.4	31.8				25.3	14.9	21				50.1	54.6	44.9				5.12	7.3	8.39	6.78			1.99	0.2	1.89	0.99			3.96	1.86	3.4	3.61			1.53	0.038	2.62	0.53			16.8	38.6	39				66.6
	34	38.1	41.3	38.7			28.4	25.1	25.4	30.2			33.9	31.7	29.1	25.7			4.91	5.95	7.2	7.26			0.63	1.49	2.08	1.54			2.52	3.77	2.44	3.33			1.76	0.96	2.84	1.57			22.5	17.5	23.4	20.9			66.9
	21.2	21.4	23.8	15.1			16.2	21.2	15.3	13.3			49.8	49.8	52.6	59.3			14.3	13.7	18.7	16.5			0.97	1.33	2.01	1.87			1.88	3.46	2.07	3.33			1.7	0.33	1.95	1.68			16.1	19.5	24.8	19.1			73.5
	22.7	24.3	24.9	19.5			24.7	21.4	18.2	25.3			48.4	49.4	51.8	49.7			6.34	0.99	4.32	2.54			3.07	2.66	4.69	3.99			6.61	7.11	4.68	7.12			3.86	2.81	7.08	4.47			18.8	19.7	23.7	19.7			70.2
	26.1	34.4	35.8	25			42.9	37.9	42.6	49.2			27.3	20.8	19.5	21.3			9.36	12	15.1				2.15	0.17	1.58				2.06	0.5	1.02				1.34	0.25	1.11				21.5	19	24.4	20.3			70.1
	17.6	18.2	33.9	14.5			22.7	12.1	16.3	22.6			58.4	66.2	46.9	61.7			11.2	16.4	16.8	13.1			1.73	2.2	4.58				4.78	5.37	6.55				2.37	3.29	2.77				37.7	20.1	42.2	25.4			47.3
	31.8	33.4	47.7				38.4	38	29.6				26	26.4	19.8				12.6	9.8	12.8	9.48			2.43	4.07	6.05	4.19			4.49	4.53	6.13	6.29			3.55	5.55	3.37	2.1			7.6	8.49	15.7				88
	43.8	48.1	52.2	45.9			32.2	25.1	22.6	27			22.7	24.8	23	25.6			15.9	5.8	18.5	21			3.38	1.75	3.42	2.34			2.55	1.93	3.48	3.59			4.93	3.62	4.29	3.06			23	33.8	38.9	29.8			53.2
	26.2	28.1	29.7	24.6			28.6	29.3	27.8	27			42.9	40.9	40.8	46.4			11	6.35	9.21	1.08			4	0.84	8.03	6.81			10.5	5.01	8.75	11.6			1.2	0.051	1.37	1.53			22.3	14.1	19.3	15.5			66.8
	28.9	34.4	36.7	24.8			33.6	25.3	25.8	35.7			35.3	35.3	32.2	38.2			13.8	12.1	16.3				3.18	1.8	2.78				2.89	4.46	1.79				3.63	0.55	3.3				23.7	18.9	33.9	19.9			63.1
	19.5	21.9	23.7	24.7			34.3	24.5	27	22.5			45	50.6	47.4	51.4			4.86	6.63	9.73	6.96	9.17		4.07	2.45	4.35				6.49	4	3.97				2.75	3.74	5.52				26.6	20.1	31.1	21.8			60.5
	24.5	23	21.3				29	23.8	27.4				45.2	50.7	50.1				3.44	8.93	8.98	0.49			0.9	1.93	2.86	2.35	2.89		2.39	2.2	2.62	3.9	2.21		1.32	1.84	3.04	0.53	2.89		26	19.1	28.2				59
	26.3	29	29.3	27.2	29.4		23	13.4	15.4	19	17.9		49.8	55.4	52.1	52.7	51.5		22.1	23	19.9	18.3			0.33	1.75	1.61				1.52	2.54	3.07				1.33	4.09	2.76				17.4	26.8	32.6	23.8	28.1		72.3
	29.4	31.9	33.5	26.3			33.1	30.9	32.4	32.4			35.7	35.7	32.6	40			10.1	22	19.4	9.14			6.19	6.72	7.53	4.02			5.56	5.86	8.44	6.22			7.24	5.61	2.04	6.33			16.1	22.7	24.5	6.58			72
	27.1	32.1	48.2	30.2			58.9	52.5	41.7	56.5			12.1	12.9	7.42	11.7			12	12.9	14.2	8.41			1.29	6.27	6.14	1.73			7.68	6.88	6.74	4.16			1.03	5.47	4.13	2.72			20	24.4	25.1	20.3			68.6
	21.1	26.7	34.8	24.4			38.5	39.7	32.5	36.1			38.3	31.4	28.7	37.1			13.1	18.2	18.8	9.01			2.74	3.62	4.54	1.85			6.04	5.27	4.79	4.22			2.52	2.05	3.16	1.99			21.3	26.4	37.7	17.6			60.8
	21.7	20	26.8	20.5			30.9	22.3	22.6	25.3			44.2	53.7	43.8	50.7			5.95	5.48	7.09	5.17			2.35	5.04	4.02	1.36			9.12	9.54	6.54	5.82			1.43	2.53	6.17	1.57			24.4	20.6	29.9	18.5			61.6
	30	38.2	53	37.8			30.6	30.6	29	38.3			38	29.4	16.1	23.1		Mean	9.399	10.01	12.15	9.333	10.83		0.78	1.12	1.75	0.67			4.61	3.31	4.26	3.57			0.48	0.5	0.73	0.84			18.4	23.2	28.4	15.6			68.4
	34.6	23.4	30	24.6			20.3	18.5	17.4	19.2			34.4	51.7	39.9	48.5		SEM	0.606	0.6334	0.6618	0.6431	1.002	Mean	1.974	2.037	3.111	2.686	2.738	Mean	4.299	4.084	3.662	5.097	2.921	Mean	2.601	2.749	4.031	2.143	3.282		10.3	11.5	19.4	7.98			74.8
Mean	27.11	28.63	32.52	28.24	34.2	Mean	29.72	25.91	25.75	32.43	23.78	Mean	40.23	41.67	38.45	36.69	39.25	Method	Wilcoxon matched-pairs signed rank test					SEM	0.1718	0.1981	0.2159	0.2206	0.2881	SEM	0.3157	0.2811	0.225	0.3745	0.3395	SEM	0.2381	0.2576	0.2853	0.2449	0.357	Mean	18.28	20.22	26.25	19.09	27.99	Mean	67.62
SEM	0.9914	1.014	1.129	1.332	3.034	SEM	1.052	1.032	0.8333	1.284	1.523	SEM	1.589	1.631	1.567	1.943	3.823							Method	Wilcoxon matched-pairs signed rank test					Method	Wilcoxon matched-pairs signed rank test					Method	Wilcoxon matched-pairs signed rank test					SEM	0.7409	0.8353	0.8418	0.906	1.317	SEM	1.008
Method	Wilcoxon matched-pairs signed rank test					Method	Wilcoxon matched-pairs signed rank test					Method	Wilcoxon matched-pairs signed rank test																													Method	Wilcoxon matched-pairs signed rank test					Method	Wilcoxon matched-pairs signed rank test
[truncated: 4 more columns]

## Sheet: Figure5
	Figure 5A																									Figure 5C
	cTFH-EM & cTFH1 (T3)			cTFH-CM & cTFH1 (T3)			cTFH-EM & cTFH17 (T3)			cTFH-CM & cTFH17 (T3)			cTFH-EM & cTFH1 (T5)			cTFH-CM & cTFH1 (T5)			cTFH-EM & cTFH17 (T5)			cTFH-CM & cTFH17 (T5)				TFH1-EM%						TFH2-EM%						TFH17-EM%						TFH1-CM%
	X	Y		X	Y		X	Y		X	Y		X	Y		X	Y		X	Y		X	Y			T1	T2	T3	T4	T5		T1	T2	T3	T4	T5		T1	T2	T3	T4	T5		T1	T2	T3	T4	T5
	17.5	7.21		72.5	7.21		17.5	31.5		72.5	31.5		28.4	31		59.6	31		28.4	33.8		59.6	33.8			22.6	27.9	31.5	15			10.6	15.9	18	5.29			9.27	9.33	12.8	13.2			65.9	61.4	56.5	67.2
	21.8	24.7		68.4	24.7		21.8	27.5		68.4	27.5		20	18.4		65.5	18.4		20	31.6		65.5	31.6			28.9	36.9	30.5		41.5		15.6	20.6	19.4		26		18.1	22	14.1		17.8		55.8	43.4	57.3		47.1
	18.7	15.8		71.4	15.8		18.7	34.8		71.4	34.8		24.3	18.6		65.3	18.6		24.3	43.3		65.3	43.3			30.1	28.8	31.7				14.8	13.3	18.8				17.5	7.77	12.7				52.9	61.1	55.9
	16.7	15		75	15		16.7	43		75	43		38.4	33		49.9	33		38.4	29		49.9	29			18.8	13.4	26		27.3		13.3	10.4	11.5		13.5		18.9	10.2	10.2		17.4		52.6	67.1	60.3		62.2
	27	22.9		61.3	22.9		27	30.3		61.3	30.3		39.2	51		51.5	51		39.2	13.5		51.5	13.5			39.2	46.6	38.3				25.1	31.4	24.7				18.6	13.6	17.1				45.9	39.9	46.1
	14.1	1.57		72.4	1.57		14.1	40.3		72.4	40.3		26.9	25.3		61.8	25.3		26.9	35.5		61.8	35.5			15.8	33.7	29.4	33.4	34.7		13.2	15.6	13	11.5	16.2		16.2	16.9	10.5	16.7	14.8		64.4	51.5	58.8	47.2	54.8
	12.9	20		78.3	20		12.9	22.9		78.3	22.9		25.8	18.8		63.6	18.8		25.8	42.1		63.6	42.1			22.9	39.9	31.2	39.9			11.6	19.3	7.95	12.2			15.5	17.1	3.63	13.3			60	47.8	59.8	49.4
	34.9	41.8		47	41.8		34.9	7.42		47	7.42		24	22.1		64.9	22.1		24	35.4		64.9	35.4			28.7	32.3	45	39.4	47.8		18.6	19	26.2	17.8	29.3		15.5	12.6	30.6	21.5	22.4		47.2	55.3	38.1	49.1	41.5
	21.3	16.8		67.1	16.8		21.3	22.4		67.1	22.4		24.4	19.1		62.6	19.1		24.4	41.4		62.6	41.4			24.2	30.2	38.5	43.3			17.7	14.2	15.1	14.1			26.3	12.1	15.3	20			47	58.2	48.4	43.9
	16.7	5.15		68	5.15		16.7	46.1		68	46.1		27.9	27.4		64	27.4		27.9	38.2		64	38.2			19.8	37.5	15.8				14.7	25.7	15.9				11.9	15	8.98				64.3	44.4	64.9
	24.2	28.2		68.2	28.2		24.2	33.2		68.2	33.2		23.2	23.8		67.3	23.8		23.2	30.3		67.3	30.3			28.6	34	35.9				10.3	15.7	14.7				14.4	12.7	10.6				49.6	52	53.8
	42.9	45		40.1	45		42.9	16.1		40.1	16.1		30.2	24.8		59.1	24.8		30.2	29.5		59.1	29.5			20.9	43.9	54.3	35.7	48.1		11.4	23.9	29.6	15	30.5		8.43	15.3	30.5	13.9	22		67.9	39.3	29.6	50.5	42.2
	21.4	22		71.1	22		21.4	39.7		71.1	39.7		32.5	22.9		59	22.9		32.5	37.9		59	37.9			29	27.9	33		35.7		17.9	18.8	19.6		22.3		12.7	17.2	13.2		18.1		58	54.8	56.9		51.6
	23.9	19.3		64.7	19.3		23.9	42.4		64.7	42.4		22.3	24.5		66.6	24.5		22.3	31.6		66.6	31.6			30.5	43.9	36.3		35.2		18.6	26.3	24.3		22.2		17.1	21.3	15.7		13.9		56.4	36.3	52.1		56.5
	26.7	18.1		63	18.1		26.7	41		63	41		39.9	26.8		49.7	26.8		39.9	30.2		49.7	30.2			30.9	35.3	43.2				19.7	18.1	25.6				29.7	25.1	16.1				55.6	50.4	45.9
	16.2	16.9		76.3	16.9		16.2	43.2		76.3	43.2		26.6	23.2		63.6	23.2		26.6	27.9		63.6	27.9			18.8	27.1	35.3	26.7			7.25	9.22	14.5	10.5			6.3	7.91	8.59	9.32			70	49.4	54.4	61
	22.8	24.3		67.2	24.3		22.8	42.2		67.2	42.2		26.2	23.5		61.8	23.5		26.2	35		61.8	35			27.9	27.2	34.9	35			18.2	15.2	19.7	15.6			11.9	18.6	14.2	9.97			53.4	57.9	49.7	49.8
	24.1	18.7		65.7	18.7		24.1	46.5		65.7	46.5		23.6	22.4		66	22.4		23.6	38.8		66	38.8			41.5	44.7	38.3	22.2	41.1		16.8	21.7	21.3	3.14	17.1		17.1	13.4	15.9	4.76	15.2		44.3	41.3	48.9	65.9	48.6
	25.5	22.3		64.6	22.3		25.5	34.3		64.6	34.3		28.1	29.8		62.4	29.8		28.1	31.7		62.4	31.7			26.2	25.8	43.1	35.3			10.4	15	21	14.2			4.27	8.66	10.9	13.1			56	56.4	44.5	50.3
	16.2	14.4		75.4	14.4		16.2	53.2		75.4	53.2	Method	Pearson correlation statistic test		Method	Pearson correlation statistic test		Method	Pearson correlation statistic test		Method	Pearson correlation statistic test				17.5	12.6	20.1	22.5			11.1	9.01	18.7	11.9			11.2	5.81	9.88	17.6			64.9	76.5	67.1	66.3
	22.9	20.2		69.5	20.2		22.9	47.4		69.5	47.4	P		0.0008	P		0.0023	P		0.0188	P		0.0194			13.6	34.2	39.6	47.2			8.17	13.1	16.6	15.3			8.82	10.3	12.5	18.4			70.5	54.3	50.1	41.4
	26.5	19.6		62.5	19.6		26.5	44.3		62.5	44.3	R		0.7016	R		-0.6548	R		-0.5331	R		0.5306			29.9	32.2	44.3	30.1	41		18.1	14.5	23.4	11.5	20.9		6.63	17.8	13.8	13.9	15.6		56.4	47.8	41.5	62.1	45.8
	28.9	20.7		59.7	20.7		28.9	33.9		59.7	33.9															30.1	54.1	47	39.1			15.1	22.6	21.1	18.2			7.35	30.8	20.6	24.6			52.7	29.3	42.3	49.4
	19	10.7		72.5	10.7		19	48.7		72.5	48.7															22.4	27.5	38.1	29.6			11	13.2	15.9	9.57			3.93	13.5	14.2	15			67.1	58.1	50.6	59.2
	20.1	15.1		72.6	15.1		20.1	22.9		72.6	22.9															27.1	14.3	29.1				18	9.67	14				18.8	10.3	20				56.4	73.9	62.4
	26.5	31.5		66.9	31.5		26.5	23.1		66.9	23.1															31.3	38.1	38.7	32.1			11.1	15.1	14.5	13.1			4.93	15.3	19.2	15.2			63.6	46	52.6	57.6
	34	26		54.1	26		34	28.6		54.1	28.6															33.5	36.9	41				16.7	26.5	28.9				16.2	18.9	30.6				52.1	50.8	47.8
	24.1	21		67.2	21		24.1	37.2		67.2	37.2															29.9	27.5	46.7	35.5			9.57	8.63	15.3	13.8			5.64	3.47	14.3	16.3			56.1	70.6	42.5	44.8
	28.1	28		61.4	28		28.1	38.5		61.4	38.5															21.6	22	40.9	40	40.8		7.83	10	19.5	17	20.3		3.48	4.57	17.9	19.1	17.7		66.7	63.7	46.2	47.2	48.5
	27.6	20.3		60.3	20.3		27.6	37.2		60.3	37.2															16.5	34.2	42.9	18.5			6.68	17.1	21.1	7.74			0.9	19.1	17.6	8			74.7	53.7	45.3	64.2
	25.7	19.9		60.7	19.9		25.7	42.5		60.7	42.5															30.6	34.9	43.1	34.3	35.2		11.7	16.5	22.4	14.8	18.4		13.3	16.2	17	15.4	11.3		53.3	39.2	43	51.6	55.6
	28.2	23.9		58.6	23.9		28.2	38.1		58.6	38.1															28.3	28.3	41.8	35.8	41.6		9.96	15.2	24.8	16.9	23.8		9.86	16.6	19.7	17.1	21.4		54.4	48.4	44.4	51.3	46.7
	30.7	24.2		58.4	24.2		30.7	40.8		58.4	40.8															54.1	51.5	55.5	46.7	52.2		23.7	29.1	27.8	15.5	27		14.6	14.4	18.4	13.1	13.7		38.6	37.3	33.3	40.6	39.5
	28.8	19.2		57	19.2		28.8	47.5		57	47.5															28.3	41.3	46	31.7			10.4	19.6	21.5	9.38			19.2	17.6	24.1	22.1			60.4	43.2	40.5	55.3
	29.8	30.4		57.8	30.4		29.8	29.8		57.8	29.8															34	35	41.9	28.6			16.7	17	20.6	13.3			15.5	15.5	20.7	33.3			54.6	43.8	44.2	42.9
	26.5	24.5		63.5	24.5		26.5	36.3		63.5	36.3															32.3	29.1	37.4	29.7	32.4		19.4	16.6	22.6	14.5	20.9		14.2	24.6	16.1	23.5	15.6		56.9	58.4	50.7	60.9	59.9
	33.8	29.5		55.3	29.5		33.8	30.6		55.3	30.6															47.8	44.7	46	66.7	54.3		25.6	25.1	23.9	44.8	34.5		18.4	21.7	21.7	28.6	28.7		40.4	40	40.4	20	37.2
	31.4	25.9		58.8	25.9		31.4	34.3		58.8	34.3															33.4	33.7	43.6	19.6			14.4	18.3	24.5	6.92			11.5	17	19.6	11.4			56.4	49.5	42.3	72.5
	28.2	23.7		60.5	23.7		28.2	36.9		60.5	36.9															40.7	40.7	39.7	37.8	39.5		24.3	22.4	19.9	18.4	20.2		17.5	17.2	18.1	19.3	19		43.7	47.2	43.4	52	51.7
	28.1	22.2		56.2	22.2		28.1	43.3		56.2	43.3															29.8	42.9	35.3	31.2			16.7	20.6	19.6	18.4			15.1	23.6	20.9	13.7			53.8	40.2	46.6	51
	23.8	22.2		64.4	22.2		23.8	41.1		64.4	41.1															33.3	31.9	32.6	27.8	32.2		19.5	19.3	18.2	14.6	19		20	14.2	13.8	12	15		48	52.6	52.5	56.2	56.6
	31.8	29.6		52.7	29.6		31.8	31.4		52.7	31.4															30.9	45.9	50.7	31.5			18.8	30.1	25.3	15.5			24.5	16.8	21.7	16.4			55.8	43.2	35.9	53.9
	29.6	22.7		62.4	22.7		29.6	39.7		62.4	39.7															33	28.4	42.8		37.4		19.2	24	20.9		17.8		11.7	14.4	15.6		11.8		53.9	53.5	41.9		55.5
	32	35		55.3	35		32	21.8		55.3	21.8															18.4	34.1	48	21.8			8.43	13.1	21.1	8.9			8.79	10.6	27.8	8.22			73	53.8	40.1	66.1
	39	22.1		49.2	22.1		39	36.8		49.2	36.8															38.4	58.5	56.6				19.5	33.4	27				10.8	34	30.4				48	32.4	31.4
	23.4	21.9		64.2	21.9		23.4	30.3		64.2	30.3															41.7	37.6	40.6	46.4			13	16	15.3	14.9			16.2	20.5	15.5	18.1			46.4	50	46.8	42.7
	24.8	24.9		62.8	24.9		24.8	34.1		62.8	34.1															25.8	29.7	34.3	32.7			16.7	15.7	19.4	11.8			12.3	23.3	19.5	18.8			62.5	54.8	53.3	55.9
	23.7	28.8		71.7	28.8		23.7	28		71.7	28															28.8	27.2	25.6	33.1			19	17	14.2	13.1			13.2	25.8	13.5	15.8			61.8	60.9	62.2	55.5
	24.4	25		68.2	25		24.4	37.7		68.2	37.7															35.3	33.8	38.6	35.2			14.5	12.9	15.2	13.4			19.5	17.8	15	16			52.6	53.9	50.9	55.3
	42.2	36.1		43.5	36.1		42.2	25.2		43.5	25.2															61.3	45.5	63.6	41.8			18.9	17.6	27.2	20.4			23.9	8.45	25.4	33.3			28.2	36.4	24	47.8
	15.7	30.6		76.2	30.6		15.7	18.6		76.2	18.6															15.5	17.5	25.9				5.18	6.01	7.34				4.7	4.83	9.43				79.4	75.2	61.8
	38.9	36.2		47.7	36.2		38.9	20.1		47.7	20.1															32.9	47.1	50	42			23.5	32.1	28.5	20.4			18.5	26	28.9	23.8			46.8	36.8	36.2	43.2
	19.3	27.5		72.3	27.5		19.3	34.5		72.3	34.5															36.3	23.8	28.6	27.6			20.7	13.8	13.5	13			12.1	8.7	8.76	10.2			54.1	66.6	57.9	58.6
	33.9	43.1		46.4	43.1		33.9	7.33		46.4	7.33															30.4	23.1	44.5	26.6			20.4	19.6	21.9	11.1			33.5	29.2	37.3	16.1			57	61	37.3	58.3
	31.1	30.1		57	30.1		31.1	35.7		57	35.7															44.4	34.2	50.4	14.7			15.4	14.8	18.5	10.4			15.4	21.6	12.3				43.2	50.4	36.7	66.7
	28.2	27.1		64.3	27.1		28.2	34.3		64.3	34.3															37.1	29.8	41.3				18.7	17.5	18				21.4	15.5	13.9				53.1	59.7	46.6
	32.6	28.5		57	28.5		32.6	30.2		57	30.2															32.6	43.7	45.9	38.7	46.6		16	20.8	22.1	16.1	24		9.77	17.3	19.3	21.2	19.1		56.8	42.4	40.5	48.7	42.4
	24.5	19.4		66.2	19.4		24.5	33.2		66.2	33.2															20.5	34	34.6	6.67			17.6	26	20	6.25			11.5	16.4	13.9	0			65	52.1	53.7	93.3
	25.1	39.6		64	39.6		25.1	10.7		64	10.7															35.3	43.8	39.4	39.5			14.6	13.6	10.5	15.3			11.4	13.5	13.4	12.2			52.7	45.5	47.8	48.7
	37.7	33		50.5	33		37.7	22.2		50.5	22.2															35.3	43.1	51	29.6			17.1	14.4	20.5	14			30.9	19.5	32	15.4			49.1	46.6	37.5	60.1
	29.9	33.1		53.9	33.1		29.9	23		53.9	23															38.2	38.2	47.3	38.1			17.7	11.6	14.6	12.2			22.4	16.2	16.2	13.8			48.9	51	38.8	49.2
	28.4	21.8		57	21.8		28.4	33.5		57	33.5															28	35	42.8	21.7			14.7	15.5	15	12.9			24.2	26.2	16.8	19.3			58.7	50.5	41.9	64.9
	19.4	25.4		65	25.4		19.4	10.6		65	10.6															18.7	18.3	29.5	17.5			7.28	9.01	12.2	5.49			12.7	11.8	20	10.3			65.3	70.8	52.4	71.7
Method	Pearson correlation statistic test		Method	Pearson correlation statistic test		Method	Pearson correlation statistic test		Method	Pearson correlation statistic test															Mean	30	34.24	39.61	32.41	40.24	Mean	15.37	17.82	19.43	13.75	22.31	Mean	14.54	16.25	17.44	16.22	17.39	Mean	55.89	51.43	47.42	54.61	49.68	Mean
P		<0.0001	P		<0.0001	P		0.0084	P		0.002														SEM	1.141	1.197	1.111	1.482	1.631	SEM	0.6038	0.7731	0.6421	0.8637	1.217	SEM	0.8541	0.8098	0.837	0.9299	0.9588	SEM	1.156	1.323	1.138	1.613	1.646	SEM
R		0.697	R		-0.6612	R		-0.3294	R		0.3827														Method	Wilcoxon matched-pairs signed rank test					Method	Wilcoxon matched-pairs signed rank test					Method	Wilcoxon matched-pairs signed rank test					Method	Wilcoxon matched-pairs signed rank test					Method
[truncated: 11 more columns]

## Sheet: Figure6
	Figure 6B												Figure 6D												Figure 6E												Figure 6F												Figure 6G
	AIM+ CD4+ T%						AIM+ CD4+ T counts						AIM+ cTFH%						AIM+ cTFH counts						AIM+ cTFH1%						AIM+ cTFH1 counts						AIM+ cTFH2%						AIM+ cTFH2 counts						AIM+ cTFH17%
	T1	T2	T3	T4	T5		T1	T2	T3	T4	T5		T1	T2	T3	T4	T5		T1	T2	T3	T4	T5		T1	T2	T3	T4	T5		T1	T2	T3	T4	T5		T1	T2	T3	T4	T5		T1	T2	T3	T4	T5		T1
	0.73	0.91	0.96				1800	1600	1700				0.017	0.044	0.011				40.4	75.5	18.2				0.00355	0.00484	0.00151				8.66	8.39	2.6	26.5			0.00355	0.022	0.00452				8.66	37.7	7.81				0.00709
	0.99	1.09	1.36		0.66		2000	2600	2800		2300		0.012	0.032	0.1		0.02		23.3	78.1	210		71.3		0.00164	0.00295	0.023		0.00303		3.33	7.1	46.8		10.7		0.00822	0.00738	0.022		0.00404		16.6	17.8	43.7		14.3		0.00164
	0.51	0.75	1.07				1300	1700	2900				0.029	0.078	0.081				73.8	180	220				0.00382	0.00761	0.013				9.84	17.7	34.5				0.012	0.023	0.029				32	53.2	77.6				0.011
	0.33	0.28	0.55		0.77		690	440	870		1700		0.00846	0.027	0.014		0.016		17.6	42	22.1		34.8		0	0.00491	0		0.00429		0	7.63	0		9.48		0.00169	0.00983	0.012		0.00572		3.53	15.3	18.9		12.6		0.00507
	0.49	0.62	0.77				640	1100	1500				0.00588	0.018	0.03				7.64	32.8	57.5				0	0.0022	0.00202				0	4.1	3.83				0.00294	0.0044	0.00809				3.82	8.19	15.3				0.00294
	0.85	0.91	1.04	0.66	1.84		1200	1400	1400	570	5100		0.00705	0.027	0.036	0.024	0.049		10.2	40.3	48.5	20.6	140		0.00235	0	0.00632	0	0.00812		3.39	0	8.55	0	22.7		0.00235	0.00673	0.013	0.01	0.016		3.39	10.1	17.1	8.83	45.4		0.00235
	1	1.02	1.88	0.61	2.39		1700	2100	920	570	5000		0.03	0.026	0.1	0.027	0.05		51.7	52.7	50.8	24.8	100		0.00432	0.00172	0.031	0.013	0.02		7.38	3.51	15.2	12.4	41.8		0.016	0.0086	0.031	0.00896	0.014		27.6	100		13.5			0.01
	0.74	0.73	0.3	0.79			970	1500	410	1900			0.015	0.036		0.021			19.8	73		50.8			0.00188	0		0.00244			2.48	0		5.98			0.00941	0.022		0.00854			27.1	17.6	15.2	8.26	28.8		0.00188
	0.49	0.75	0.86				860	1800	1600				0.022	0.027	0				38.6	66.3	0				0	0.00228	0				0	5.53	0				0.00314	0.00228	0				12.4	44.4		20.9			0.014
	0.7	0.74	1.72				1100	1200	3300				0.031	0.025	0.047				46.9	40.2	88.3				0.00515	0.00282	0.015				7.82	4.47	27.4				0.00858	0.00565	0.00967				5.52	5.53	0				0.017
	0.17		1.13	1.09			81.7		1800	1600			0.00806		0.028	0.045			3.89		44.8	65.3			0		0.0092	0.016			0		14.9	23.3			0.00806		0.011	0.013			13	8.94	18.3				0
	0.63	0.074	1.12		1.08		1300	73.7	3500		2900		0.012	0.00338	0.033		0.052		24.1	3.35	100		140		0	0	0.00881		0.016		0	0	27.7		43.3		0.0045	0.00338	0.00783		0.012		3.89		17.4	18.7			0.006
	0.13	0.24	0.96		0.57		290	740	3000		1800		0.00135	0.00379	0.035		0.025		2.9	11.8	110		80.9		0	0.000947	0.00737		0.00424		0	2.95	22.7		13.5		0	0.00189	0.00553		0.00932		9.05	3.35	24.6		32.5		0.00135
	0.76	0.3	1.62				1100	540	4000				0.011	0.00493	0.026				15.2	8.91	63.6				0	0	0.00467				0	0	11.6				0.00358	0.00246	0.007				0	5.9	17		29.7		0.00716
		0.11	0.49	0.38				190	1700	1600				0.00521	0.019	0.02				9.37	64.2	84.3				0	0.00358	0.00377				0	12.2	15.6				0.00521	0.00804	0.00755			5.07	4.46	17.3
	0.73	1.2	2.55	1.01			1100	2900	5800	2300			0.00193	0.015	0.058	0.013			2.93	36.6	130	28.5			0	0.00119	0.023	0.0036			0	2.81	51.6	8.13			0.00193	0.00475	0	0.0009				9.37	27.5	31.2			0
	0.7	0.5	1.32		1.58		1800	1400	2300		5900		0.017	0.013	0.047		0.078		43.9	36	82.7		290		0.00215	0	0.00529		0.013		5.48	0	9.39		46.8		0.011	0.00442	0.014		0.03		2.93	11.3	0	2.03			0.0043
		0.28	1.47	1.44				360	2900	3000				0.0091	0.074	0.058				11.4	140	120				0.00227	0.013	0.017				2.85	25.2	36.2				0.00455	0.013	0.021			27.4	12	24.4		110
	0.89		1.56	1.29			2700		3200	3400			0.025		0.073	0.035			76		150	93			0.00259		0.015	0.00839			8		30.5	22.3			0.00776		0.026	0.00909				5.71	25.2	44.6			0.013
		0.74	2.65	0.41				1500	4300	700				0.044	0.11	0.037				88.1	170	62.4				0.00416	0.016	0.00458				8.39	25.9	7.79				0.035	0.021	0.014			24		52.7	24.2
		0.085	1.21	0.55	0.75			140	3400	490	2500			0.00416	0.047	0.073	0.022			6.98	130	64.6	72.9			0	0.012	0.04	0.00324			0	32.8	35.2	10.8			0.00208	0.00525	0.00332	0.00567			71.3	33.7	23.4
	0.79	1.47	1.96	1.37			1700	3900	6300	3300			0.022	0.06	0.043	0.021			45.6	160	140	50.1			0.00273	0.00435	0.00645	0.00349			5.7	11.5	20.6	8.35			0.0082	0.018	0.011	0.013				3.49	14.9	2.94	18.9		0.011
		0.035	0.63	0.56				81.8	2000	1800				0	0.021	0.02				0	66.4	67.5				0	0	0.00543				0	0	18				0	0.00475	0.00951			17.1	48.8	35.3	30.6
	0.54	0.11	0.9				1800	360	2400				0.00824	0.00432	0.028				28	13.9	73.2				0	0	0.000951					0	2.52				0.00471	0.00432	0.016					0	15.1	31.5			0.00353
		0.6	2.25	0.83				640	4300	860				0.017	0.055	0.039				18.2	100	40.7				0.00685	0.00687	0.018				7.28	13.1	18.1				0	0.00687	0			16	13.9	42.9
	0.24	0.21	0.82				410	390	1800				0.00316	0.00313	0.0026				5.38	5.75	5.85				0.00158	0.00157	0.0013				2.69	2.88	2.92				0.00158	0.00157	0					0	13.1	0			0
			0.89	0.55					1400	910					0.00558	0.015					8.86	24.2					0	0					0	0					0	0.00818			2.69	2.88	0
		0.28	1.97	0.82	1.67			670	5800	2100	6200			0.00807	0.11	0.029	0.05			19.1	320	73.7	190			0	0.018	0.00714	0.00385			0	53.3	18.4	14.4			0.00346	0.015	0.00714	0.018				0	13.5
			2.76	0.94					3600	1200					0.076	0.027					98.5	33.3					0.017	0.00337					21.9	4.16					0	0.01				8.16	44.4	18.4	66
	0.48	0.16	2.24	1.24	1.66		790	120	6100	2800	4600		0.023	0.013	0.065	0.034	0.063		37.1	9.6	180	76.3	180		0	0	0.011	0.00917	0.024		0	0	29.9	20.8	68		0.00872	0.00848	0.00797	0.01	0.016				0	12.5			0.012
	0.82	0.54	3.16	1.27	1.67		960	670	6600	2200	3500		0.033	0.033	0.17	0.049	0.075		38.1	41.4	360	83.5	160		0	0	0.028	0.00511	0.00879		0	0	57.7	8.64	18.5		0.019	0.012	0.03	0.017	0.034		14.3	6.4	21.7	23.1	45.3		0.014
	0.44	0.64	0.68	0.59	0.81		700	1700	1200	800	2000		0.00511	0.00763	0.049	0.028	0.068		8.08	20	86.5	37.9	170		0	0.00153	0.00495	0.00312	0.02		0	4	8.65	4.21	49.3		0.0017	0	0.00659	0.00312	0.013		21.8	15	63.2	28.8	71.3		0.00341
	0.62	0.84	1.36				1600	2400	4500				0.011	0.032	0.048				27.1	89.2	160				0.00105	0.00096	0.00788				2.71	2.7	26				0.00316	0.00576	0.00875				2.69	0	11.5	4.21	31.9		0.00527
	0.51	1	1.25				730	1800	3100				0.017	0.041	0.029				24.9	74	71.9				0.00499	0.00478	0.00505				7.12	8.7	12.5				0.00499	0.019	0.011				8.12	16.2	28.9				0.00499
	1.2	1.28	1.87	0.72	1.86		4000	2800	6200	1300	5000		0.012	0.00479	0.044	0.054	0.12		40	10.5	150	92.9	320		0.00121	0	0.00944	0.012	0.029		4	0	31.4	20.6	76.4		0.00364	0.0012	0.00687	0.00597	0.058		7.12	34.8	28.1				0.00728
	0.93	1.37	1.4		1.5		3000	3200	3200		4500		0.014	0.031	0.061		0.035		44	73.5	140		100		0.00248	0.00238	0.012		0.00482		8	5.66	28.1		14.4		0.00124	0.00358	0.024		0.017		12	2.62	22.8	10.3	160		0.00994
	0.45	0.58	1.32	0.52			1500	1200	2600	910			0.00856	0.012	0.038	0.028			28	25.9	75.2	48.1			0	0.00176	0.012	0.00306			0	3.7	22.9	5.34			0.00367	0.00352	0.0066	0.00611			4	8.49	56.1	0	51.7		0.00489
	0.42	0.46	0.81	0.54	0.72		1200	1300	3000	1900	2800		0.00961	0.00446	0.015	0.017	0.013		27.4	12.3	57.3	60.3	48.8		0	0.000891	0.00306	0.00958	0.000662		0	2.46	11.5	34.4	2.57		0.0016	0	0.00382	0	0.00463		12	7.4	13.1	10.7			0.00801
	0.38	1.23	2.13	1.67			780	2300	4600	4600			0.023	0.044	0.085	0.047			48.7	82.4	180	130			0.00131	0	0.0097	0.00296			2.7	0	21.1	8.06			0.01	0.00885	0.011	0.015			4.57	0	14.3	0	18		0.012
	0.74	0.66	1.28	1.2	1.34		1600	2100	1900	2600	3800		0.011	0.017	0.044	0.022	0.075		23.2	55	63.4	47.2	210		0	0.00345	0	0	0.017		0	11	0	0	48.6		0	0	0.029	0.014	0.022		21.6	16.5	23.7	40.3			0.011
	0.61	1.38	3.4	2.2			1100	3000	5800	3100			0.013	0.034	0.068	0.035			22.7	76	110	49.7			0	0.00132	0.00712	0.018			0	2.92	12.1	24.9			0.00479	0.0053	0.012	0.005			0	0	42.3	31.5	62.5		0.00799
	0.87	1.31	3.22		2.24		1700	1400	7600		4800		0.036	0.024	0.13		0.057		70.2	24.6	310		120		0	0	0.018		0.00985		0	0	42.5		21.2		0.00508	0.012	0.013		0.00821		8.5	11.7	21.1	7.1			0.025
	1.11	1.97	1.09	1.5			3000	3900	1500	2200			0.044	0.063	0.046	0.044			120	120	61.8	64.1			0.00365	0.00586	0.00876	0.016			10	11.5	11.8	22.9			0.00487	0.00732	0.015	0.00943			10	12.3	30.4	0	17.7		0.032
	0.44	1.39	3.52				460	1600	4600				0.037	0.028	0.097				37.9	31	130				0	0.00459	0.00667				0	5.16	8.69				0.01	0.00459	0.00667				13.4	14.4	20.6	13.7			0.016
	0.39	0.41	1.79	0.7			640	1100	3800	1600			0.00759	0.017	0.031	0.00969			12.3	44.4	66.1	21.7			0.00152	0.000827	0.00366	0			2.46	2.22	7.78	0			0.00304	0.00909	0.00549	0.00388			10.8	5.16	8.69	0			0.00304
	0.52	0.98	1.09	0.59			910	2000	2200	1100			0.00168	0.035	0.055	0.016			2.96	72.1	110	29.5			0	0.00497	0.012	0.00234			0	10.3	24.8	4.21			0	0.00745	0.014	0.00702			4.92	24.4	11.7	8.67			0.00168
	0.5	1.14	1.27	0.99			930	2800	3000	2300			0.00831	0.01	0.042	0.033			15.4	25	96.6	75.9			0	0	0.00974	0.01			0	0	22.5	23.7			0.00138	0.00451	0.00974	0.00204			0	15.4	27.8	12.6			0.00692
	0.62	1.42	2.23	0.8			1400	3500	6000	1800			0.026	0.023	0.063	0.026			57.7	58.6	170	56.2			0	0.000938	0.013	0.00638			0	2.34	34.7	14.1			0.017	0.00845	0.00428	0.00425			2.57	11.1	22.5	4.75			0.00867
	1.04	1.09	1.05	2.39			2300	3300	1400	5000			0.02	0.012	0.018	0.041			44	36.4	23.6	87.4			0.0036	0.00324	0.00183	0.015			7.76	9.7	2.36	32.2			0.0036	0.00405	0.00733	0.00218			38.5	21.1	11.6	9.37			0.011
	0.77	1.51	1.35	1.7			1700	3600	3200	2000			0.019	0.039	0.063	0.073			42.4	95.3	150	85.7			0.00234	0.00671	0.015	0.012			5.3	16.2	36.5	14.3			0.00936	0.014	0.021	0.024			7.76	12.1	9.43	4.6			0.00585
	0.97	1.52	2.54	1.34			1600	2600	4900	2100			0.033	0.041	0.16	0.086			54.6	69	320	130			0.00384	0.00327	0.088	0.027			6.42	5.52	170	40.8			0.012	0.023	0.00994	0.032			21.2	34.5	49.5	28.6			0.015
	0.49	1.08	1	0.82			1100	2600	1900	2000			0.00911	0.021	0.036	0.017			20	52.4	68.2	41.4			0.0026	0.00225	0.00987	0.00424			5.72	5.51	18.6	10.4			0	0.00451	0.00493	0.00637			19.3	38.6	19.2	49.9			0.00651
	0.42	0.35	0.66	0.71			500	340	430	840			0.018	0.022	0.048	0.04			21.1	21.7	31.9	47			0	0	0.028	0.011			0	0	18.2	12.8			0.0088	0.00879	0.0069	0.011			0	11	9.3	15.5			0.0066
	0.54	0.88	1.89	1.6			1300	2600	7000	5400			0.015	0.019	0.088	0.015			37.3	54.8	330	50.9			0.00217	0.00342	0.031	0.00273			5.32	9.97	120	9.26			0.00326	0.00428	0.00762	0.00819			10.6	8.67	4.56	12.8			0.00869
	0.25	0.36	1.11				430	610	3200				0.017	0.027	0.065				30.5	45.6	190				0.00158	0.00548	0.015				2.77	9.12	43.7				0.00948	0.012	0.00703				7.99	12.5	28.4	27.8			0.00474
	0.98	1.18	1.83	0.68	1.23		2700	2300	4500	1200	4100		0.021	0.014	0.08	0.018	0.064		57.4	26.2	200	33.4	220		0.00464	0.00153	0.021	0.00694	0.015		12.8	2.91	52.7	12.5	52		0.00232	0.00612	0.00639	0.00462	0.023		16.6	20.1	20.4	0			0.013
	0.48	1.01	1.55	1.36			1100	2700	1600	5000			0.017	0.011	0.042	0.029			40.8	28.4	42.2	110			0	0	0.00644	0.00628			0	0	6.48	23.1			0.0039	0.00291	0.00966	0.00628			6.38	11.6	15.8	8.36	77.9		0.013
	0.83	1.92	2.02	1.9			1800	5300	3000	5600			0.051	0.02	0.019	0.039			110	42.9	23.1	84.2			0.00512	0.00113	0	0.00601			10.9	2.39	0	13			0.019	0.00338	0.00933	0.021			9.41	7.75	9.73	23.1			0.024
	0.49	0.5	0.86	0.84			1000	1100	1100	1800			0.013	0.00908	0.021	0.027			33.2	25.1	46.2	90.5			0.00111	0	0.00302	0.00288			2.77	0	6.6	9.78			0.00665	0.00303	0.00604	0.00575			37.2	8.66	24.1	110			0.00554
	0.53	0.66	0.81	0.81			1300	1800	1800	2800			0.024	0.058	0.04	0.055			17.2	78.1	35.3	87.3			0	0.00681	0.00403	0.014			0	9.19	3.53	21.8			0.00805	0.01	0.00403	0.018			40.8	7.16	11.5	45.4			0.012
	0.97	1.33	1.32	1.12			690	1800	1200	1800			0.0065	0.0081	0.054	0.011			16.6	21.6	100	37.9			0	0	0.022	0.00214			0	0	42.4	7.57			0.00488	0.00202	0.016	0.0057			16.6	8.37	13.2	19.6			0.00163
	0.41	0.78	0.89	0.81			1000	2100	1700	2900		Mean	0.01715	0.02299	0.05374	0.03328	0.05178	Mean	34.4	46.55	114.2	63.4	147.2	Mean	0.001442	0.002084	0.01146	0.008432	0.01138	Mean	3.167	4.215	24.22	15.34	31.36	Mean	0.006046	0.007406	0.01073	0.009336	0.01726		5.73	13.8	3.53	28.1		Mean	0.00848
Mean	0.6345	0.8097	1.496	1.021	1.352	Mean	1322	1741	3150	2185	3806	SEM	0.001529	0.002249	0.004564	0.00271	0.006437	SEM	3.397	4.861	10.96	4.487	18.65	SEM	0.0002334	0.0002934	0.001664	0.001219	0.001946	SEM	0.5158	0.5876	3.585	1.614	5.208	SEM	0.000661	0.0009296	0.0009881	0.001035	0.003113		12.4	5.41	30.3	20.2		SEM	0.0008987
SEM	0.03416	0.06301	0.09471	0.07282	0.1317	SEM	104	151.5	226.6	202.6	335.5	Method	Wilcoxon matched-pairs signed rank test					Method	Wilcoxon matched-pairs signed rank test					Method	Wilcoxon matched-pairs signed rank test					Method	Wilcoxon matched-pairs signed rank test					Method	Wilcoxon matched-pairs signed rank test					Mean	12.42	15.98	22.11	18.84	49.69	Method	Wilcoxon matched-pairs signed rank test
Method	Wilcoxon matched-pairs signed rank test					Method	Wilcoxon matched-pairs signed rank test																																			SEM	1.386	2.342	2.034	2.7	8.965
																																										Method	Wilcoxon matched-pairs signed rank test
[truncated: 21 more columns]

## Sheet: Figure7
	Figure 7A													Figure 7B
	IL-2+ CD4+ T%						IL-2+ CD4+ T%							IL-2+ TH1%						IFN-γ+ TH1%						IL-2+ IFN-γ+ TH1%
	T1	T2	T3	T4	T5		T1	T2	T3	T4	T5			T1	T2	T3	T4	T5		T1	T2	T3	T4	T5		T1	T2	T3	T4	T5
	0.026	0.051	0.075	0.054	0.14		0.011	0.051	0.22	0.071	0.1			0.026	0.05	0.065	0.054	0.12		0.011	0.037	0.125	0.048	0.096		0.01	0.024	0.055	0.032	0.041
	0.04	0.1	0.031	0.047	0.2		0.038	0.049	0.047	0.032	0.25			0.04	0.097	0.026	0.047	0.14		0.026	0.042	0.04	0.028	0.17		0.015	0.022	0.016	0.019	0.038
	0.02	0.14	0.036	0.054	0.1		0.027	0.1	0.046	0.029	0.26			0.02	0.1	0.029	0.054	0.1		0.024	0.094	0.031	0.029	0.15		0.012	0.027	0.013	0.016	0.067
	0.11	0.15	0.12	0.078	0.83		0.023	0.032	0.02	0.041	0.51			0.051	0.12	0.1	0.078	0.78		0.021	0.028	0.013	0.037	0.43		0.017	0.012	0.014	0.025	0.07
	0.049	0.095	0.16	0.089	0.2		0.029	0.047	0.088	0.075	0.22			0.031	0.087	0.13	0.089	0.16		0.022	0.035	0.068	0.045	0.17		0.014	0.014	0.055	0.022	0.11
	0.065	0.21	0.098	0.079	0.23		0.022	0.032	0.096	0.088	0.15			0.032	0.19	0.09	0.079	0.2		0.018	0.028	0.062	0.054	0.1		0.012	0.02	0.069	0.04	0.086
	0.015	0.054	0.094	0.068	0.25		0.015	0.036	0.11	0.1	0.39			0.01	0.047	0.094	0.068	0.22		0.012	0.023	0.07	0.086	0.36		0.015	0.015	0.016	0.01	0.076
	0.14	0.68	0.27	0.066	0.46		0.017	0.77	0.32	0.12	0.29			0.072	0.61	0.24	0.062	0.42		0.016	0.058	0.21	0.1	0.24		0.017	0.24	0.19	0.025	0.065
	0.015	0.027	0.14	0.074	0.46		0.015	0.028	0.1	0.051	0.2			0.011	0.019	0.14	0.053	0.4		0.015	0.021	0.07	0.049	0.14		0.015	0.026	0.13	0.072	0.18
	0.031	0.15	0.12	0.069	0.48		0.021	0.17	0.18	0.11	0.61			0.027	0.11	0.1	0.069	0.46		0.019	0.13	0.14	0.093	0.46		0.01	0.011	0.17	0.056	0.065
	0.023	0.069	0.22	0.091	0.22		0.024	0.069	0.15	0.13	0.19			0.019	0.064	0.19	0.085	0.18		0.024	0.058	0.13	0.1	0.15		0.013	0.017	0.14	0.042	0.081
	0.028	0.12	0.25	0.072	0.57		0.047	0.11	0.15	0.15	1.03			0.025	0.08	0.22	0.072	0.49		0.034	0.1	0.15	0.11	0.95		0.016	0.052	0.073	0.038	0.34
	0.012	0.047	0.42	0.12	0.8		0.038	0.023	0.18	0.13	2.15			0.01	0.045	0.39	0.1	0.69		0.035	0.018	0.16	0.096	1.98		0.013	0.055	0.11	0.077	0.39
	0.016	0.13	0.13	0.096	0.45		0.021	0.16	0.21	0.14	0.45			0.015	0.11	0.11	0.09	0.39		0.014	0.1	0.12	0.12	0.42		0.024	0.073	0.22	0.086	0.13
	0.015	0.077	0.16	0.054	0.31		0.018	0.039	0.14	0.075	0.49			0.013	0.065	0.14	0.051	0.29		0.016	0.078	0.11	0.063	0.45		0.016	0.019	0.11	0.068	0.2
	0.021	0.056	0.21	0.083	0.18		0.031	0.056	0.24	0.14	0.18			0.016	0.051	0.18	0.08	0.13		0.025	0.049	0.21	0.12	0.13		0.013	0.044	0.079	0.062	0.12
	0.016	0.073	0.17	0.65	0.29		0.022	0.15	0.19	0.14	0.32			0.014	0.067	0.15	0.63	0.26		0.2	0.12	0.099	0.1	0.26		0.023	0.092	0.1	0.096	0.13
	0.013	0.043	0.38	0.11	0.33		0.014	0.095	0.42	0.1	0.59			0.012	0.041	0.36	0.11	0.3		0.011	0.084	0.18	0.081	0.41		0.012	0.043	0.34	0.062	0.15
	0.043	0.15	0.31	0.14			0.023	0.083	0.17	0.15				0.038	0.13	0.29	0.13			0.019	0.075	0.16	0.095			0.011	0.064	0.18	0.055
	0.029	0.16	0.28				0.024	0.11	0.8					0.023	0.14	0.26				0.021	0.98	0.58				0.02	0.094	0.21
	0.079	0.067	0.21	0.099	0.4		0.03	0.12	0.18	0.1	0.47			0.061	0.059	0.18	0.087	0.37		0.02	0.1	0.15	0.1	0.42		0.016	0.029	0.12	0.052	0.17
	0.033	0.082	0.5				0.033	0.057	0.57					0.028	0.073	0.46				0.021	0.034	0.28				0.015	0.057	0.4
	0.024	0.031	0.22	0.11			0.051	0.089	1.07	0.082				0.024	0.027	0.17	0.11			0.032	0.063	0.41	0.075			0.01	0.037	0.16	0.061
	0.022	0.14	0.98	0.13			0.022	0.053	0.98	0.13				0.022	0.13	0.79	0.11			0.017	0.037	0.46	0.12			0.013	0.068	0.24	0.054
	0.1	0.23	0.46	0.32	1.92		0.024	0.12	0.87	0.16	0.91			0.12	0.22	0.38	0.26	1.68		0.016	0.097	0.39	0.13	0.86		0.032	0.036	0.11	0.13	0.21
	0.014	0.38	0.91	0.46			0.046	0.043	0.82	0.23				0.012	0.36	0.86	0.42			0.026	0.042	0.46	0.15			0.012	0.014	0.47	0.17
	0.02	0.16	1.26	0.35	0.46		0.015	0.24	0.75	0.24	0.62			0.015	0.14	1.04	0.29	0.41		0.014	0.18	0.75	0.14	0.53		0.01	0.16	0.7	0.2	0.17
	0.035	0.029	0.41		0.39		0.035	0.087	0.52		0.73			0.027	0.028	0.32		0.34		0.028	0.052	0.23		0.69		0.021	0.018	0.27		0.15
	0.023	0.058	0.4		0.48		0.017	0.024	0.19		0.38			0.016	0.043	0.3		0.43		0.014	0.021	0.15		0.27		0.01	0.025	0.18		0.38
	0.011	0.16	0.75				0.012	0.25	0.91					0.01	0.13	0.74				0.01	0.17	0.31				0.026	0.12	0.66
Mean	0.03627	0.1306	0.3258	0.1425	0.4413	Mean	0.0255	0.1098	0.3579	0.1126	0.4996		Mean	0.028	0.1144	0.2848	0.1311	0.3896	Mean	0.02603	0.09847	0.2106	0.08676	0.4277	Mean	0.01543	0.05093	0.1867	0.0628	0.1487
SEM	0.005804	0.02328	0.05394	0.02933	0.07784	SEM	0.001921	0.02521	0.05924	0.01059	0.0904		SEM	0.0042	0.02122	0.04686	0.02707	0.06903	SEM	0.006121	0.03138	0.03195	0.006976	0.08573	SEM	0.0009681	0.009144	0.03172	0.009222	0.02105
Method	Wilcoxon matched-pairs signed rank test					Method	Wilcoxon matched-pairs signed rank test						Method	Wilcoxon matched-pairs signed rank test					Method	Wilcoxon matched-pairs signed rank test					Method	Wilcoxon matched-pairs signed rank test

## Sheet: Figure8
	Figure 8B													Figure 8C													Figure 8D													Figure 8E
	IgG&AIM+ TFH counts (T3)			nAb&AIM+ TFH counts (T3)			IgG&AIM+ TFH counts (T5)			nAb&AIM+ TFH counts (T5)				IgG&AIM+ TFH1 counts (T3)			nAb&AIM+ TFH1 counts (T3)			IgG&AIM+ TFH1 counts (T5)			nAb&AIM+ TFH1 counts (T5)				IgG&AIM+ TFH2 counts (T3)			nAb&AIM+ TFH2 counts (T3)			IgG&AIM+ TFH2 counts (T5)			nAb&AIM+ TFH2 counts (T5)				IgG&AIM+ TFH17 counts (T3)			nAb&AIM+ TFH17 counts (T3)			IgG&AIM+ TFH17 counts (T5)			nAb&AIM+ TFH17 counts (T5)
	X	Y		X	Y		X	Y		X	Y			X	Y		X	Y		X	Y		X	Y			X	Y		X	Y		X	Y		X	Y			X	Y		X	Y		X	Y		X
	9.751	18.2		104.876	18.2		7.521	71.3		200.024	71.3			9.751	2.6		104.876	2.6		7.521	10.7		200.024	10.7			9.751	7.81		104.876	7.81		7.521	14.3		200.024	14.3			9.751	7.81		104.876	7.81		7.521	35.6		200.024
	7.691	210		78.082	210		10.684	34.8		214.263	34.8			7.691	46.8		78.082	46.8		10.684	9.48		214.263	9.48			7.691	43.7		78.082	43.7		10.684	12.6		214.263	12.6			7.691	53.1		78.082	53.1		10.684	12.6		214.263
	26.721	220		361.647	220		47.497	140		963.681	140			26.721	34.5		361.647	34.5		47.497	22.7		963.681	22.7			26.721	77.6		361.647	77.6		47.497	45.4		963.681	45.4			26.721	54.6		361.647	54.6		47.497	53.9		963.681
	1.555	22.1		14.217	22.1		35.186	100		567.284	100			1.555	0		14.217	0		35.186	41.8		567.284	41.8			1.555	18.9		14.217	18.9		35.186	28.8		567.284	28.8			1.555	3.15		14.217	3.15		35.186	26.1		567.284
	17.377	57.5		114.113	57.5		70.521	140		965.387	140			17.377	3.83		114.113	3.83		70.521	43.3		965.387	43.3			17.377	15.3		114.113	15.3		70.521	32.5		965.387	32.5			17.377	30.7		114.113	30.7		70.521	37.9		965.387
	4.042	48.5		66.226	48.5		72.337	80.9		1783.37	80.9			4.042	8.55		66.226	8.55		72.337	13.5		1783.37	13.5			4.042	17.1		66.226	17.1		72.337	29.7		1783.37	29.7			4.042	8.55		66.226	8.55		72.337	24.3		1783.37
	2.61	50.8		6.711	50.8		38.551	290		688.722	290			2.61	15.2		6.711	15.2		38.551	46.8		688.722	46.8			2.61	15.2		6.711	15.2		38.551	110		688.722	110			2.61	10.2		6.711	10.2		38.551	110		688.722
	8.006	0		102.476	0		21.27	72.9		462.071	72.9			8.006	0		102.476	0		21.27	10.8		462.071	10.8			8.006	0		102.476	0		21.27	18.9		462.071	18.9			8.006	0		102.476	0		21.27	32.4		462.071
	25.502	88.3		192.167	88.3		21.49	190		317.297	190			25.502	27.4		192.167	27.4		21.49	14.4		317.297	14.4			25.502	18.3		192.167	18.3		21.49	66		317.297	66			25.502	39.6		192.167	39.6		21.49	86.1		317.297
	1.494	44.8		10.422	44.8		85.739	180		1952.09	180			1.494	14.9		10.422	14.9		85.739	68		1952.09	68			1.494	17.4		10.422	17.4		85.739	45.3		1952.09	45.3			1.494	9.95		10.422	9.95		85.739	28.3		1952.09
	14.45	100		77.632	100		97.804	160		1584.83	160			14.45	27.7		77.632	27.7		97.804	18.5		1584.83	18.5			14.45	24.6		77.632	24.6		97.804	71.3		1584.83	71.3			14.45	30.7		77.632	30.7		97.804	60.8		1584.83
	13.97	110		122.192	110		26.92	170		424.415	170			13.97	22.7		122.192	22.7		26.92	49.3		424.415	49.3			13.97	17		122.192	17		26.92	31.9		424.415	31.9			13.97	48.3		122.192	48.3		26.92	78.2		424.415
	6.508	63.6		55.4	63.6		73.327	320		1663.67	320			6.508	11.6		55.4	11.6		73.327	76.4		1663.67	76.4			6.508	17.3		55.4	17.3		73.327	160		1663.67	160			6.508	26		55.4	26		73.327	62.5		1663.67
	11.154	64.2		87.954	64.2		13.758	100		100.692	100			11.154	12.2		87.954	12.2		13.758	14.4		100.692	14.4			11.154	27.5		87.954	27.5		13.758	51.7		100.692	51.7			11.154	9.17		87.954	9.17		13.758	17.2		100.692
	6.155	130		136.358	130		22.513	48.8		552.872	48.8			6.155	51.6		136.358	51.6		22.513	2.57		552.872	2.57			6.155	0		136.358	0		22.513	18		552.872	18			6.155	31.5		136.358	31.5		22.513	12.8		552.872
	6.904	82.7		55.877	82.7		10.719	210		228.94	210			6.904	9.39		55.877	9.39		10.719	48.6		228.94	48.6			6.904	24.4		55.877	24.4		10.719	62.5		228.94	62.5			6.904	45.1		55.877	45.1		10.719	59		228.94
	18.874	140		119.843	140		10.495	120		154.68	120			18.874	25.2		119.843	25.2		10.495	21.2		154.68	21.2			18.874	25.2		119.843	25.2		10.495	17.7		154.68	17.7			18.874	84.9		119.843	84.9		10.495	63.7		154.68
	6.032	150		126.305	150		47.182	220		575.37	220			6.032	30.5		126.305	30.5		47.182	52		575.37	52			6.032	52.7		126.305	52.7		47.182	77.9		575.37	77.9			6.032	52.7		126.305	52.7		47.182	54.5		575.37
	9.647	170		105.567	170	Method	Pearson correlation statistic test		Method	Pearson correlation statistic test				9.647	25.9		105.567	25.9	Method	Pearson correlation statistic test		Method	Pearson correlation statistic test				9.647	33.7		105.567	33.7	Method	Pearson correlation statistic test		Method	Pearson correlation statistic test				9.647	90.8		105.567	90.8	Method	Pearson correlation statistic test		Method	Pearson correlation statistic test
	8.617	130		91.168	130	P		0.138	P		0.2076			8.617	32.8		91.168	32.8	P		0.0688	P		0.087			8.617	14.9		91.168	14.9	P		0.0957	P		0.1234			8.617	59.7		91.168	59.7	P		0.8532	P
	0.918	140		28.077	140	R		0.3636	R		0.3119			0.918	20.6		28.077	20.6	R		0.4384	R		0.4148			0.918	35.3		28.077	35.3	R		0.4048	R		0.3766			0.918	70.5		28.077	70.5	R		0.047	R
	10.2	66.4		102.178	66.4									10.2	0		102.178	0									10.2	15.1		102.178	15.1									10.2	51.3		102.178	51.3
	19.621	73.2		146.805	73.2									19.621	2.52		146.805	2.52									19.621	42.9		146.805	42.9									19.621	22.7		146.805	22.7
	4.379	100		24.437	100									4.379	13.1		24.437	13.1									4.379	13.1		24.437	13.1									4.379	61.1		24.437	61.1
	1.189	5.85		27	5.85									1.189	2.92		27	2.92									1.189	0		27	0									1.189	2.92		27	2.92
	11.603	8.86		94.113	8.86									11.603	0		94.113	0									11.603	0		94.113	0									11.603	2.95		94.113	2.95
	1.112	320		12.641	320									1.112	53.3		12.641	53.3									1.112	44.4		12.641	44.4									1.112	190		12.641	190
	8.449	98.5		111.142	98.5									8.449	21.9		111.142	21.9									8.449	0		111.142	0									8.449	54.7		111.142	54.7
	21.454	180		63.803	180									21.454	29.9		63.803	29.9									21.454	21.7		63.803	21.7									21.454	73.3		63.803	73.3
	34.332	360		243.227	360									34.332	57.7		243.227	57.7									34.332	63.2		243.227	63.2									34.332	200		243.227	200
	47.269	86.5		246.97	86.5									47.269	8.65		246.97	8.65									47.269	11.5		246.97	11.5									47.269	54.8		246.97	54.8
	20.952	160		129.562	160									20.952	26		129.562	26									20.952	28.9		129.562	28.9									20.952	80.9		129.562	80.9
	12.504	71.9		192.189	71.9									12.504	12.5		192.189	12.5									12.504	28.1		192.189	28.1									12.504	28.1		192.189	28.1
	20.952	150		129.562	150									20.952	31.4		129.562	31.4									20.952	22.8		129.562	22.8									20.952	59.9		129.562	59.9
	3.703	140		33.832	140									3.703	28.1		33.832	28.1									3.703	56.1		33.832	56.1									3.703	32.7		33.832	32.7
	11.249	75.2		157.942	75.2									11.249	22.9		157.942	22.9									11.249	13.1		157.942	13.1									11.249	22.9		157.942	22.9
	1.383	57.3		10.389	57.3									1.383	11.5		10.389	11.5									1.383	14.3		10.389	14.3									1.383	22.9		10.389	22.9
	0.887	180		15.543	180									0.887	21.1		15.543	21.1									0.887	23.7		15.543	23.7									0.887	120		15.543	120
	1.229	63.4		17.847	63.4									1.229	0		17.847	0									1.229	42.3		17.847	42.3									1.229	0		17.847	0
	5.427	110		77.938	110									5.427	12.1		77.938	12.1									5.427	21.1		77.938	21.1									5.427	66.4		77.938	66.4
	12.892	310		142.699	310									12.892	42.5		142.699	42.5									12.892	30.4		142.699	30.4									12.892	170		142.699	170
	30.082	61.8		236.281	61.8									30.082	11.8		236.281	11.8									30.082	20.6		236.281	20.6									30.082	23.6		236.281	23.6
	11.552	130		178.302	130									11.552	8.69		178.302	8.69									11.552	8.69		178.302	8.69									11.552	65.1		178.302	65.1
	12.622	66.1		186.408	66.1									12.622	7.78		186.408	7.78									12.622	11.7		186.408	11.7									12.622	38.9		186.408	38.9
	17.638	110		145.467	110									17.638	24.8		145.467	24.8									17.638	27.8		145.467	27.8									17.638	43.3		145.467	43.3
	7.099	96.6		63.971	96.6									7.099	22.5		63.971	22.5									7.099	22.5		63.971	22.5									7.099	45.1		63.971	45.1
	32.022	170		284.646	170									32.022	34.7		284.646	34.7									32.022	11.6		284.646	11.6									32.022	92.4		284.646	92.4
	22.873	23.6		393.281	23.6									22.873	2.36		393.281	2.36									22.873	9.43		393.281	9.43									22.873	4.71		393.281	4.71
	0.258	150		4.853	150									0.258	36.5		4.853	36.5									0.258	49.5		4.853	49.5									0.258	39.1		4.853	39.1
	18.284	320		282.438	320									18.284	170		282.438	170									18.284	19.2		282.438	19.2									18.284	27.4		282.438	27.4
	38.416	68.2		603.457	68.2									38.416	18.6		603.457	18.6									38.416	9.3		603.457	9.3									38.416	27.9		603.457	27.9
	7.073	31.9		58.64	31.9									7.073	18.2		58.64	18.2									7.073	4.56		58.64	4.56									7.073	4.56		58.64	4.56
	33.13	330		427.366	330									33.13	120		427.366	120									33.13	28.4		427.366	28.4									33.13	140		427.366	140
	30.205	190		370.855	190									30.205	43.7		370.855	43.7									30.205	20.4		370.855	20.4									30.205	93.2		370.855	93.2
	27.613	200		348.502	200									27.613	52.7		348.502	52.7									27.613	15.8		348.502	15.8									27.613	87		348.502	87
	7.986	42.2		101.527	42.2									7.986	6.48		101.527	6.48									7.986	9.73		101.527	9.73									7.986	6.48		101.527	6.48
	20.006			114.671										20.006	16.1		114.671	16.1									20.006	24.1		114.671	24.1									20.006			114.671
	0.209	23.1		0.01	23.1									0.209	0		0.01	0									0.209	11.5		0.01	11.5									0.209	0		0.01	0
	34.495	46.2		553.457	46.2									34.495	6.6		553.457	6.6									34.495	13.2		553.457	13.2									34.495	9.9		553.457	9.9
	3.063	35.3		15.212	35.3									3.063	3.53		15.212	3.53									3.063	3.53		15.212	3.53									3.063	17.7		15.212	17.7
	1.758	100		7.112	100									1.758	42.4		7.112	42.4									1.758	30.3		7.112	30.3									1.758	18.2		7.112	18.2
Method	Pearson correlation statistic test		Method	Pearson correlation statistic test									Method	Pearson correlation statistic test		Method	Pearson correlation statistic test									Method	Pearson correlation statistic test		Method	Pearson correlation statistic test									Method	Pearson correlation statistic test		Method	Pearson correlation statistic test
P		0.0266	P		0.0656								P		0.0592	P		0.0189								P		0.7609	P		0.8504								P		0.0341	P		0.2988
R		0.2863	R		0.2393								R		0.243	R		0.2998								R		0.0398	R		-0.0249								R		0.274	R		0.1376
[truncated: 1 more columns]

## Sheet: Supplemental Figure 1
	Supplemental Figure 1A												Supplemental Figure 1B
	nAb			IgG			IgM			IgA			nAb			IgG			IgM			IgA
	14-30	31-67		14-30	31-67		14-30	31-67		14-30	31-67		14-30	31-67		14-30	31-67		14-30	31-67		14-30	31-67
	78.082	916.08		7.691	49.58		0.978	2.14		0.35	0.45		817.4	539.51		41.17	32.12		0.44	0.13		0.4	0.67
	361.647	8.69		26.721	9.18		3.13	0.33		1.4	0.16		552.872	436.44		22.513	12.83		0.257	0.03		0.42	0.12
	14.217	236.281		1.555	30.082		5.476	0.719		0.73	1.15		214.263	247.87		10.684	10.862		0.45	0.644		0.14	0.31
	114.113	15.212		17.377	3.063		5.226	0.155		1.31	0.17		462.071	530.364		21.27	26.363		0.31	0.157		6.59	0.43
	66.226	186.408		4.042	12.622		0.71	0.106		1.18	0.78		424.415	2266.55		26.92	69.047		0.053	0.119		0.7	0.09
	41.159	393.281		4.14	22.873		4.636	2.324		2.82	0.83		567.284	94.794		35.186	11.307		0.03	0.303		0.07	0.52
	6.711	7.112		2.61	1.758		4.747	0.709		5.14	0.56		1952.09	575.37		85.739	47.182		0.08	0.412		0.48	5.31
	10.422	77.938		1.494	5.427		1.572	1.353		1.49	1.11		963.681	154.68		47.497	10.495		0.42	0.069		1.51	0.27
	77.632	63.971		14.45	7.099		2.728	0.718		3.98	0.15		1522.51			68.353			0.139			0.42
	122.192	282.438		13.97	18.284		3.006	0.408		2.57	0.18		1663.67			73.327			0.17			0.21
	55.4	145.467		6.508	17.638		5.302	0.254		11.05	3.73		874.86			52.69			0.11			0.98
	87.954	4.853		11.154	0.258		3.896	0.047		0.92	0.96		228.94			10.719			0.04			0.62
	136.358	58.64		6.155	7.073		3.667	0.447		0.48	1.92		1783.37			72.337			0.28			1.45
	55.877	348.502		6.904	27.613		0.38	5.485		2.36	1.28		317.297			21.49			0.044			0.56
	126.305	0.01		6.032	0.209		1.949	0.029		1.89	0.38		110.135			10.112			0.27			0.31
	105.567	142.699		9.647	12.892		5.467	0.675		0.37	0.2		965.387			70.521			0.13			0.54
	91.168	178.302		8.617	11.552		3.22	0.089		1.19	0.61		200.024			7.521			0.54			5.04
	28.077	284.646		0.918	32.022		0.148	0.081		1.86	0.96		2505.17			38.272			0.349			0.48
	146.805	553.457		19.621	34.495		3.31	0.078		1.45	0.77		688.722			38.551			0.027			0.4
	24.437	427.366		4.379	33.13		9	0.099		1.81	0.62		100.692			13.758			0.035			0.67
	94.113	370.855		11.603	30.205		3.86	0.271		4.04	0.71		380.244			24.435			0.051			2.85
	12.641	114.671		1.112	20.006		17.588	0.081		3.82	0.7		1584.83			97.804			0.31			0.29
	111.142	101.527		8.449	7.986		20.687	0.787		0.42	14.85		315.1			14.84			0.532			1.38
	63.803	603.457		21.454	38.416		0.817	0.095		0.33	1.05		360.48			13.63			0.253			6.43
	246.97			47.269			0.054			0.48			1187.27			69.16			0.356			2.88
	129.562			20.952			3.836			0.67			1649.35			36.62			0.225			0.59
	192.189			12.504			3.319			0.45			2444.26			99.04			0.298			0.53
	129.562			20.952			19.688			0.48			702.69			49.29			0.083			0.21
	33.832			3.703			0.237			5.05			645.94			38.4			1.578			0.69
	157.942			11.249			0.931			1.33			2577.09			113.33			3.135			0.17
	10.389			1.383			0.961			1.58			677.64			43.3			0.049			5.4
	15.543			0.887			3.22			1.19			441.55			20.82			0.094			0.23
	17.847			1.229			1.091			0.23			570.03			29.51			0.275			1.04
	143.65			16.25			9.069			5.58			663.89			39.16			1.13			2.74
	253.5			18.68			0.383			3.1			799.17			56.47			0.71			0.26
	12.43			0.77			1.216			0.94		Mean	911.8	605.7	Mean	43.27	27.53	Mean	0.3787	0.233	Mean	1.362	0.965
	277.42			15.85			0.1			0.67		SEM	119.2	246.1	SEM	4.752	7.535	SEM	0.09735	0.0736	SEM	0.3057	0.6245
	102.46			44.4			21.32			1.75		Method	Mann-Whitney test		Method	Mann-Whitney test		Method	Mann-Whitney test		Method	Mann-Whitney test
	119.843			18.874			2.199			0.65
	243.227			34.332			1.719			0.68
	178.799			18.219			17.367			1.26
	102.476			8.006			1.141			0.43
	183.39			7.08			11.91			0.5
	221.5			14.14			1.47			0.77
	168.43			16.18			1.98			14.33
	135.21			16.88			2.26			0.44
	158.49			15.35			11.51			0.79
	169.59			56.39			9.09			2.74
	192.86			21.04			2.93			0.84
	390.94			47.39			3.33			0.55
	41.68			4.76			0.91			0.57
	61.46			8			0.41			0.84
	42.51			2.6			0.82			0.68
	353.11			47.39			0.67			0.21
	245.19			33.57			1.2			0.08
	65.38			11.33			2.93			0.84
	136.16			14.28			1.93			0.52
	202.01			10.55			9.86			0.36
	311.38			32.43			4.46			0.48
	102.178			10.2			1.82			1.83
	347.23			47.41			4.96			0.47
	144.26			11.83			4.73			1.13
	104.876			9.751			0.412			4.43
	192.167			25.502			1.591			1.8
Mean	130.8	230.1	Mean	15.25	18.06	Mean	4.383	0.7283	Mean	1.792	1.428
SEM	11.91	46.58	SEM	1.685	2.796	SEM	0.6488	0.2425	SEM	0.2986	0.6031
Method	Mann-Whitney test		Method	Mann-Whitney test		Method	Mann-Whitney test		Method	Mann-Whitney test

## Sheet: Supplemental Figure 2
	Supplemental Figure 2B																		Supplemental Figure 2C
	TH1 in CD4+ T%						TH2 in CD4+ T%						TH17 in CD4+ T%						T1	T2	T3	T4	T5
	T1	T2	T3	T4	T5		T1	T2	T3	T4	T5		T1	T2	T3	T4	T5		6.83	8.82	8.48	3.91
	12.2	8.91	4.75		11.3		22.1	15.6	26.2		7.89		7.6	12.7	12.6		13.2		8.35	7.48	7.56		6.23
	8.33	1.89	4.32				28.8	32.4	29.7				4.45	10.7	14.8				7.93	7.48	7.13
	7.02		3.31		6.19		24.1	28.3	22.1		20		2.76	11.6	10.8		4		5.58	3.46	5.52		4.31
	6.11	2.2	2.54				15.1	23.3	24.2				8.13	9.5	11				9	8.94	8.81
	15.2	4.27	9.52				14.6	20.4	17.6	8.33			5.38	18.5	13	3.51	10.9		8.31	5.28	9.22	8.28	7.55
	11.6	3.48	19.1	18.6	19.8		22.5	24.3	18.7	30.5	11.3		5.28	15.8	9.85	4.93			7.55	7.18	6.31	6.21
	1.8	4.45	4.91	12.5			37.5	30.3	21.9	17.3			16.2	21.5	4.68	7.16	10.5		6.5	6.96	8.81	3.52	5.66
	7.81	7.22	12				18.9	19	9.99				14.4	10.2	9.38	6.49			6.13	6.59	6.84	6.48
	7.34	6.06	26.6	27.5			50.7	33.3	15.7	18.5			10.7	12.5	10.6				6.76	7.52	6.86
	12	1.62	14.5		13.3		14.2	34.6	9.2		17.3		2.98	9.55	5.58				7.19	6.44	6.77
	8.31	2.26	7.72		6.98		10.4	17.6	8.02		9.25		2.83	1.95	3.17	3.38			5	5.86	5.42	6.32
	11.8	7.34	10.2				20.3	37.3	11.5				6.37	10	6.27		8.17		5.69	4.94	5.33		5.35
	5.61	1.02	8.1	9.02			23.5	27	11.2	15.9			4.98	11.8	6.59		7.32		5.72	4.89	5.66		4.99
	13.9	6.38	18.1	25.3			16.7	35.5	11.6	20.5			3.43	4.43	8.02				8.29	6.32	7.41
	10.8	7.36	7.52		7.7		16.6	18	14.7	16.3	19.7		3.77	2.63	4.33	3.32			4.01	4.07	4.68	3.87
	7.56	2.83	7.97	21.6			37.8	36.9	14.8	21.3			6.77	9.49	9.23	8.34			9.58	7.43	7.28	5.98
		6.59	14	17.9			40.9	33.7	21.3	24.4			6.7	13.3	9.62	7.22	10.2		7.45	6.69	6.96	5.33	4.97
	2.49		8.72	17.8	8.1		69.6	24.9	15.5	27.7			14.9	14.4	7.69	8.5			6.98	6.86	7.35	6.86
	4.87	11.9	9.43	13.7			27.4	32.3	10.7	36	20.7		5.81	13.6	13.9	6.48			6.31	6.64	6.42	6.09
	1.78	0.78	3.24	14.1			18.9	15.5	13.8	27.8			2.69	14.8	11.6	5.04			5.19	5.46	5.66	5.59
	2.86	2.29	3.32				15.4	19.2	14.1	12.3			15.8	7.91	8.32	2.24	9.86		5.91	5.52	6.23	6.79	5.51
		7.71	14.7	19.6			11.5	12.9	13.1				8.89	6.18	7.34	4.49			6.27	6.19	6.77	6.76
	6.88	7.26	11.9				47.9	24.7	23.8	43.7			11.7	7.87	12.4	5.23			3.54	4.17	5.05	4.69
		12.4	10.3	9.27			8.95	9.52	7.67				5.66	2.45	3.6				5.22	5.08	6.01
	18	1.73	14.1	19.8	16.5		23	28.9	14.1	23			17.8	14	9.12				4.11	5.43	6.26	5.93
	7.65	1.69	9.68	11.3	8.19		34.7	26.2	9.49	19.2	15.2		3.42	6.53	4.47				8.42	7.18	7.88
	10.7	12.7	13.5	13.2	10.7		43.1	20.2	17.2	39.8			12.4	6.35	5.98	5.78			5.73	8.77	8.53	6.91
	11.9	14.5	13.7	15.1			13.7	37.1	10.7	25.5	17.4		5.13	2.64	6.15	6.24	8.57		3.45	4.91	6.51	5.46	6.23
	21.5	14.2	16.3				16.1	20.2	9.87	14.1	16.5		7.41	3.33	6.88				5.16	8.08	7.26	7.19
	14.3	14.6	12.8	19	14.2		12.8	9.12	14.1	26.3	15.9		4.64	6.9	6.09	5.95	6.24		6.22	7.2	6.67	6.02	5.47
	13.4	17.8	15.2	3.64	11.2		23.4	9.48	13	23.8			9.43	10.2	11.7	12.4	13.1		8.42	8.47	7.43	8.11	6.96
	10.1	8.75	13.6	8.27			9.59	10.1	10.9	20.6			7.2	6.09	7.15	5.1	8.48		7.68	7.51	8.15	7.41	6.63
	5.03	4.17	6.73	7.62	4.48		8.66	14.7	8.34	37	12.6		2.92	3.73	4.8	2.48			7.16	6.31	7.24	3.97
	14.7	7.42	13.5	10.6			6.15	5.6	7.78	24.7	14.6		6.41	5.63	6.81	4.12			6.32	6.12	6.59	4.31
	14.3	7.65	11.4	12.1	10.6		7.38	8.39	10.8	34.4			7.07	3.23	8.31	2.29	8.5		8.49	8.51	7.85	7.94	7.4
	7.43	11.6	15.9	18.1			6.9	9	8.19	8.72	9.83		4.2	4.15	5.77	4.27	4.9		8.8	8.55	8.46	6.21	7.52
	6.03	3.01	17.6		8.69		7.46	17.1	13.2	15.6			6.62	6.07	7.26	3.06			7.93	8.25	7.81	8.17
	5.88	13.7	18.3	13.6			8.76	13.4	7.67	10.3	15.3		2.62	2.76	2.79	2.23	2.13		4.94	4.4	5.19	5.27	4.94
	6.01	9.42	12.6				27.9	9.04	10.8	16.4			9.63	14	11.2	13.1			6.06	5.7	6.38	6.48
	18.4		15.2	10.5			28.9	45.4	11.8		27.9		10.5	11.5	8.87	7.65	9.76		7.92	7.81	9.05	7.7	7.02
	2.63	5.11	11.5	9.22			26.3	14.8	15.2	24.3			6.91	8.16	7.97	6.62			7.8	7.88	7.32	5.96
	6.26	4.92	10.1	9.7			18.9	13.5	11.8				16.6	15	8.02		12.8		9.08	5.48	10.2		8.14
	8.22	7.57	15.3	12.9			14.2	55.5	16.9	42.9			14.8	7.85	5.3	6.93			6.29	6.45	7.03	7.36
	11.4	2.76	14.5	9.43			27.9	26	12.7	14.1			9.28	3.56	5.28				8.73	10.7	10.2
	12.2	11	22.5				17.5	24.5	9.37	15.9			7.13	0.86	7.35	5.83			5.05	5.53	6.94	6.38
	11.3	14.9	25.7	26.9			29.6	45.1	24.5	34.4			7.49	3.9	4.19				3.73	4.46	4.28	4.58
	11.9	7.52	7.98	11			10.3	20.9	13	18.2			10.6	4.68	5.16	5.79			5.43	5.96	6.49	5.15
	13.4	3.49	15.3	11.3			32.1	28.2	20				8.5	4.89	7.38	6.35			5.71	7.1	6.53	6.04
	12.7	9.49	13	4.13			30	15.8	10.4	22.9			3.42	2.36	6.14	1.68			5.25	5.44	6.32	6.5
	15.6	10.1	12.5				4.93	15	11.9	14			12.8	13.5	8.04				5.66	5.19	5.92
	3.81	7.75	8.58	10.1	10		19.1	46	13.7	15.9			12.6	9.01	4.55				6.31	6.32	6.03	5.45
	4.12	12.1	8.6				9.3	20.5	8.81	35.6			7.58	13.7	10.6	8.56			8.46	8.38	9.07	7.45
	17.9	20.1	23.6	20.5			12.3	12.9	7.49				4.51	1.71	3.38	2.64			7.16	6.15	7.22	8.52
	3.81	15	14.5	10.7			21.3	12.7	8.89	20.7	9.76		7.32	4.88	6.63	3.68			5.05	6.35	6.31	5.15
	9.57	13.8	15.2	13.2			33.1	16	23.9				4.13	4.7	3.7				8.01	8.74	9.47
	10.4	17.4	14.8	10.8			15	17.9	22.9	20.5			11.8	4.98	4.56	2.31	4.83		6.85	7.16	5.74	6.06	5.41
	4.45	11.2	11	7.32			33.6	12.5	16.1	20.4			11.9	8.09	11.9				7.82	7.14	7.51	6
Mean	9.468	8.025	12.31	13.77	10.5		18.6	9.79	8.21	14.5			7.58	6.98	5.94	9.34			10.9	11	11.6	10.9
SEM	0.6347	0.669	0.7071	0.9212	0.9893		23.7	19.3	19.5	40.8			5.63	5.23	6.88	9.47			8.08	6.79	8.54	8.13
Method	Wilcoxon matched-pairs signed rank test						41.3	20.6	21	27.5			4.42	2.33	3.4	4.76			8	6.32	7.33	6.66
						Mean	22.2	22.3	14.35	23.17	15.36		4.45	4.14	11.3	9.65			8.4	7.89	6.76	6.32
						SEM	1.633	1.41	0.7109	1.381	1.236		3.63	1.68	2.78	4.06			4.07	5.43	5.06	4.78
						Method	Wilcoxon matched-pairs signed rank test					Mean	7.72	7.946	7.551	5.683	8.526	Mean	6.729	6.688	7.106	6.274	6.127
												SEM	0.5087	0.6007	0.3808	0.417	0.749	SEM	0.2052	0.1914	0.1788	0.2046	0.2613
												Method	Wilcoxon matched-pairs signed rank test					Method	Wilcoxon matched-pairs signed rank test

[truncated: 1 more sheets: Supplemental Figure 5]
